# Supplementary material for: Pan-tumor activity of olomorasib, a next-generation KRAS G12C inhibitor in KRAS G12C-mutant advanced solid tumors: a first-in-human study
Source: Nat Commun. 2026 Mar 12;17:3834. doi: 10.1038/s41467-026-69943-7 (PMC13121619; doi:10.1038/s41467-026-69943-7)
Supplement: Supplementary file 4 — Source Data [file 41467_2026_69943_MOESM4_ESM.xlsx]

## Sheet: Fig 2A
Patient	Dx	Best Response (%)
1	NSCLC	1
2	Cervical	0.523
3	NSCLC	0.5
4	Cholangiocarcinoma	0.337
5	NSCLC	0.275
6	NSCLC	0.097
7	NSCLC	0.053
8	Pseudomyxoma peritonei	0.039
9	NSCLC	0.014
10	Urachal carcinoma	0.013
11	Pancreatic	0.005
12	NSCLC	0
13	NSCLC	0
14	Pancreatic	0
15	NSCLC	0
16	Jejunal	-0.003
17	NSCLC	-0.007
18	Urachal carcinoma	-0.017
19	Endometrial	-0.018
20	NSCLC	-0.027
21	NSCLC	-0.033
22	NSCLC	-0.043
23	NSCLC	-0.043
24	Pancreatic	-0.045
25	Cholangiocarcinoma	-0.048
26	NSCLC	-0.05
27	NSCLC	-0.053
28	NSCLC	-0.054
29	NSCLC	-0.059
30	Esophageal	-0.06
31	NSCLC	-0.061
32	NSCLC	-0.074
33	NSCLC	-0.075
34	Pancreatic	-0.082
35	Pancreatic	-0.086
36	NSCLC	-0.09
37	NSCLC	-0.095
38	Cholangiocarcinoma	-0.096
39	Pancreatic	-0.097
40	Neuroendocrine	-0.105
41	Pancreatic	-0.105
42	NSCLC	-0.111
43	Ovarian	-0.111
44	Small intestine	-0.126
45	NSCLC	-0.13
46	NSCLC	-0.13
47	NSCLC	-0.131
48	NSCLC	-0.132
49	Ampullary cancer	-0.133
50	Goblet cell adenocarcinoma	-0.139
51	Pancreatic	-0.143
52	Cholangiocarcinoma	-0.154
53	NSCLC	-0.164
54	NSCLC	-0.167
55	Ovarian	-0.167
56	NSCLC	-0.17
57	Chondrosarcoma	-0.171
58	Pancreatic	-0.172
59	Pancreatic	-0.173
60	Duodenal cancer	-0.181
61	NSCLC	-0.185
62	NSCLC	-0.185
63	Pancreatic	-0.196
64	Gastric cancer	-0.199
65	NSCLC	-0.206
66	Pancreatic	-0.209
67	Uterine carcinosarcoma	-0.211
68	Upper Tract Urothelial Carcinoma	-0.211
69	NSCLC	-0.215
70	Gastric tubular cancer	-0.22
71	Distal CBD	-0.227
72	NSCLC	-0.234
73	NSCLC	-0.236
74	Pancreatic	-0.24
75	NSCLC	-0.24
76	NSCLC	-0.25
77	NSCLC	-0.251
78	NSCLC	-0.266
79	NSCLC	-0.268
80	Ovarian	-0.268
81	Bile duct cancer	-0.276
82	NSCLC	-0.278
83	NSCLC	-0.281
84	Ovarian	-0.285
85	NSCLC	-0.286
86	NSCLC	-0.288
87	NSCLC	-0.294
88	NSCLC	-0.297
89	NSCLC	-0.302
90	Pancreatic	-0.316
91	NSCLC	-0.323
92	Pancreatic	-0.331
93	NSCLC	-0.332
94	Pancreatic	-0.35
95	Ovarian	-0.355
96	NSCLC	-0.358
97	NSCLC	-0.358
98	Cholangiocarcinoma	-0.37
99	Pancreatic	-0.375
100	Pancreatic	-0.4
101	NSCLC	-0.4
102	Pancreatic	-0.4
103	NSCLC	-0.408
104	NSCLC	-0.409
105	NSCLC	-0.414
106	NSCLC	-0.423
107	NSCLC	-0.426
108	NSCLC	-0.437
109	Pancreatic	-0.444
110	NSCLC	-0.45
111	NSCLC	-0.45
112	NSCLC	-0.455
113	NSCLC	-0.455
114	NSCLC	-0.456
115	NSCLC	-0.462
116	Cholangiocarcinoma	-0.48
117	Endometrial	-0.487
118	NSCLC	-0.5
119	NSCLC	-0.5
120	Duodenal cancer	-0.503
121	NSCLC	-0.506
122	NSCLC	-0.508
123	Small intestine	-0.509
124	NSCLC	-0.51
125	Pancreatic	-0.513
126	Salivary adenoid cystic	-0.514
127	NSCLC	-0.521
128	Cholangiocarcinoma	-0.521
129	Duodenal cancer	-0.524
130	NSCLC	-0.533
131	Pancreatic	-0.533
132	Pancreatic	-0.54
133	Nasal Malignant Melanoma	-0.548
134	Cholangiocarcinoma	-0.571
135	Pancreatic	-0.603
136	NSCLC	-0.605
137	Ampullary cancer	-0.609
138	NSCLC	-0.632
139	Uterine carcinosarcoma	-0.639
140	NSCLC	-0.647
141	NSCLC	-0.658
142	NSCLC	-0.664
143	Ovarian	-0.667
144	Cholangiocarcinoma	-0.683
145	NSCLC	-0.7
146	NSCLC	-0.704
147	NSCLC	-0.759
148	NSCLC	-0.769
149	NSCLC	-0.783
150	Ovarian	-0.911
151	NSCLC	-1
152	NSCLC	-1
153	Tracheal basal cell carcinoma	-1
154	Bladder	-1
155	NSCLC	-1
156	CRC	0.894
157	CRC	0.273
158	CRC	0.043
159	CRC	0.038
160	CRC	0.034
161	CRC	0
162	CRC	-0.007
163	CRC	-0.034
164	CRC	-0.042
165	CRC	-0.05
166	CRC	-0.053
167	CRC	-0.055
168	CRC	-0.06
169	CRC	-0.081
170	CRC	-0.089
171	CRC	-0.096
172	CRC	-0.099
173	CRC	-0.099
174	CRC	-0.131
175	CRC	-0.134
176	CRC	-0.143
177	CRC	-0.175
178	CRC	-0.188
179	CRC	-0.224
180	CRC	-0.233
181	CRC	-0.312
182	CRC	-0.323
183	CRC	-0.354
184	CRC	-0.391
185	CRC	-0.67

## Sheet: Fig 2B
Patient ID	Dx	Max % change in ctDNA	BOR
1	NSCLC	6.35	PD
2	NSCLC	3.15	SD
3	NSCLC	0.735	PD
4	Ovarian	0.708	SD
5	Cervical	0.412	PD
6	CCA	-0.161	SD
7	NSCLC	-0.346	PD
8	Urachal carcinoma	-0.391	SD
9	NSCLC	-0.399	PD
10	NSCLC	-0.623	SD
11	Esophageal	-0.627	SD
12	NSCLC	-0.748	SD
13	NSCLC	-0.781	SD
14	Jejunal	-0.798	SD
15	NSCLC	-0.839	cPR
16	Pancreatic	-0.865	SD
17	NSCLC	-0.889	SD
18	NSCLC	-0.892	SD
19	Pancreatic	-0.918	SD
20	NSCLC	-0.934	SD
21	Pancreatic	-0.938	SD
22	Ovarian	-0.945	SD
23	NSCLC	-0.958	SD
24	Pancreatic	-0.964	cPR
25	NSCLC	-0.977	cPR
26	CCA	-0.98	cPR
27	CCA	-0.995	cPR
28	CCA	-1	PD
29	Pseudomyxoma peritonei	-1	SD
30	Urachal carcinoma	-1	SD
31	Endometrial	-1	SD
32	NSCLC	-1	SD
33	Goblet cell adenocarcinoma	-1	SD
34	Pancreatic	-1	SD
35	Small intestine	-1	SD
36	Pancreatic	-1	SD
37	NSCLC	-1	SD
38	NSCLC	-1	SD
39	Ampullary cancer	-1	PD
40	NSCLC	-1	SD
41	NSCLC	-1	SD
42	NSCLC	-1	SD
43	NSCLC	-1	SD
44	NSCLC	-1	SD
45	NSCLC	-1	SD
46	NSCLC	-1	SD
47	NSCLC	-1	SD
48	NSCLC	-1	SD
49	NSCLC	-1	SD
50	Pancreatic	-1	cPR
51	Ovarian	-1	cPR
52	Pancreatic	-1	cPR
53	Pancreatic	-1	cPR
54	NSCLC	-1	cPR
55	NSCLC	-1	cPR
56	NSCLC	-1	cPR
57	NSCLC	-1	cPR
58	NSCLC	-1	cPR
59	NSCLC	-1	cPR
60	NSCLC	-1	cPR
61	Endometrial	-1	cPR
62	NSCLC	-1	SD
63	NSCLC	-1	cPR
64	Small intestine	-1	cPR
65	NSCLC	-1	cPR
66	NSCLC	-1	cPR
67	Duodenal cancer	-1	cPR
68	Pancreatic	-1	cPR
69	Nasal Malignant Melanoma	-1	cPR
70	Pancreatic	-1	cPR
71	Ampullary cancer	-1	cPR
72	NSCLC	-1	cPR
73	NSCLC	-1	CR
74	NSCLC	-1	cPR
75	NSCLC	-1	cPR
76	CCA	-1	cPR
77	NSCLC	-1	cPR
78	CRC	1.988	SD
79	CRC	1.297	SD
80	CRC	0.071	PD
81	CRC	0.071	SD
82	CRC	-0.131	NE
83	CRC	-0.447	SD
84	CRC	-0.523	SD
85	CRC	-0.525	SD
86	CRC	-0.611	SD
87	CRC	-0.632	SD
88	CRC	-0.651	SD
89	CRC	-0.733	SD
90	CRC	-0.737	SD
91	CRC	-0.809	SD
92	CRC	-0.879	SD
93	CRC	-0.913	PD
94	CRC	-0.936	cPR
95	CRC	-0.96	SD
96	CRC	-0.964	SD
97	CRC	-0.97	SD
98	CRC	-1	SD
99	CRC	-1	cPR

## Sheet: Fig 3A
Months	Pt. 1	Pt. 2	Pt. 3	Pt. 4	Pt. 5	Pt. 6	Pt. 7	Pt. 8	Pt. 9
Baseline	0	0	0	0	0	0	0	0	0
1.5	-50	-8.7	-33.2	-33.3	-48.6	-45.6	0	-100	0
3			-25.7	-46.7	-49.7	-29.9		-60	33.3
4.5			-22.6	-53.3	-60.5
6			-20.8	-53.3	-100
	% change from baseline - intracranial

## Sheet: Fig 4A
Patient ID	pageno	txt0	CNCG	EOTSTT	krasi_dctrsn	KRASi	PDL1i	PARAM	AMONTH	LO	HI	DLO	DHI
1	1	Monotherapy in All Tumor Types: LY3537982 (Phase 1a + Phase 1b: Cohorts B1, B10, D1, E1, E2)	NSCLC	DISCONTINUED		1	1	Partial Response - Confirmed	9.49487	.	.	.	.
1	1	Monotherapy in All Tumor Types: LY3537982 (Phase 1a + Phase 1b: Cohorts B1, B10, D1, E1, E2)	NSCLC	DISCONTINUED		1	1	Progressive Disease	15.6386	.	.	.	.
1	1	Monotherapy in All Tumor Types: LY3537982 (Phase 1a + Phase 1b: Cohorts B1, B10, D1, E1, E2)	NSCLC	DISCONTINUED		1	1	Time on Treatment	.	0	22.9651	.	.
1	4	Monotherapy in All Tumor Types: LY3537982 (Phase 1a excluding 50 mg BID + Phase 1b: Cohorts B1, D1, E1)	NSCLC	DISCONTINUED		1	1	Partial Response - Confirmed	9.49487	.	.	.	.
1	4	Monotherapy in All Tumor Types: LY3537982 (Phase 1a excluding 50 mg BID + Phase 1b: Cohorts B1, D1, E1)	NSCLC	DISCONTINUED		1	1	Progressive Disease	15.6386	.	.	.	.
1	4	Monotherapy in All Tumor Types: LY3537982 (Phase 1a excluding 50 mg BID + Phase 1b: Cohorts B1, D1, E1)	NSCLC	DISCONTINUED		1	1	Time on Treatment	.	0	22.9651	.	.
1	9	Monotherapy in All Tumor Types: LY3537982 (Phase 1a + Phase 1b: Cohorts B1, B10, D1, E1, E2)	With Prior KRASi	DISCONTINUED	KRASi Discon. Due to Toxicity	1	1	KRASi Discon. Due to Toxicity	22.9651	.	.	.	.
1	9	Monotherapy in All Tumor Types: LY3537982 (Phase 1a + Phase 1b: Cohorts B1, B10, D1, E1, E2)	With Prior KRASi	DISCONTINUED	KRASi Discon. Due to Toxicity	1	1	Partial Response - Confirmed	9.49487	.	.	.	.
1	9	Monotherapy in All Tumor Types: LY3537982 (Phase 1a + Phase 1b: Cohorts B1, B10, D1, E1, E2)	With Prior KRASi	DISCONTINUED	KRASi Discon. Due to Toxicity	1	1	Progressive Disease	15.6386	.	.	.	.
1	9	Monotherapy in All Tumor Types: LY3537982 (Phase 1a + Phase 1b: Cohorts B1, B10, D1, E1, E2)	With Prior KRASi	DISCONTINUED	KRASi Discon. Due to Toxicity	1	1	Time on Treatment	.	0	22.9651	.	.
1	12	Monotherapy in All Tumor Types: LY3537982 (Phase 1a excluding 50 mg BID + Phase 1b: Cohorts B1, D1, E1)	With Prior KRASi	DISCONTINUED	KRASi Discon. Due to Toxicity	1	1	KRASi Discon. Due to Toxicity	22.9651	.	.	.	.
1	12	Monotherapy in All Tumor Types: LY3537982 (Phase 1a excluding 50 mg BID + Phase 1b: Cohorts B1, D1, E1)	With Prior KRASi	DISCONTINUED	KRASi Discon. Due to Toxicity	1	1	Partial Response - Confirmed	9.49487	.	.	.	.
1	12	Monotherapy in All Tumor Types: LY3537982 (Phase 1a excluding 50 mg BID + Phase 1b: Cohorts B1, D1, E1)	With Prior KRASi	DISCONTINUED	KRASi Discon. Due to Toxicity	1	1	Progressive Disease	15.6386	.	.	.	.
1	12	Monotherapy in All Tumor Types: LY3537982 (Phase 1a excluding 50 mg BID + Phase 1b: Cohorts B1, D1, E1)	With Prior KRASi	DISCONTINUED	KRASi Discon. Due to Toxicity	1	1	Time on Treatment	.	0	22.9651	.	.
2	1	Monotherapy in All Tumor Types: LY3537982 (Phase 1a + Phase 1b: Cohorts B1, B10, D1, E1, E2)	NSCLC	ONGOING		1	1	Time on Treatment	.	0	22.4066	.	.
2	4	Monotherapy in All Tumor Types: LY3537982 (Phase 1a excluding 50 mg BID + Phase 1b: Cohorts B1, D1, E1)	NSCLC	ONGOING		1	1	Time on Treatment	.	0	22.4066	.	.
2	9	Monotherapy in All Tumor Types: LY3537982 (Phase 1a + Phase 1b: Cohorts B1, B10, D1, E1, E2)	With Prior KRASi	ONGOING	KRASi Discon. Due to Toxicity	1	1	KRASi Discon. Due to Toxicity	22.4066	.	.	.	.
2	9	Monotherapy in All Tumor Types: LY3537982 (Phase 1a + Phase 1b: Cohorts B1, B10, D1, E1, E2)	With Prior KRASi	ONGOING	KRASi Discon. Due to Toxicity	1	1	Time on Treatment	.	0	22.4066	.	.
2	12	Monotherapy in All Tumor Types: LY3537982 (Phase 1a excluding 50 mg BID + Phase 1b: Cohorts B1, D1, E1)	With Prior KRASi	ONGOING	KRASi Discon. Due to Toxicity	1	1	KRASi Discon. Due to Toxicity	22.4066	.	.	.	.
2	12	Monotherapy in All Tumor Types: LY3537982 (Phase 1a excluding 50 mg BID + Phase 1b: Cohorts B1, D1, E1)	With Prior KRASi	ONGOING	KRASi Discon. Due to Toxicity	1	1	Time on Treatment	.	0	22.4066	.	.
3	1	Monotherapy in All Tumor Types: LY3537982 (Phase 1a + Phase 1b: Cohorts B1, B10, D1, E1, E2)	NSCLC	ONGOING		1	1	Partial Response - Confirmed	1.31417	.	.	.	.
3	1	Monotherapy in All Tumor Types: LY3537982 (Phase 1a + Phase 1b: Cohorts B1, B10, D1, E1, E2)	NSCLC	ONGOING		1	1	Time on Treatment	.	0	18.3326	.	.
3	4	Monotherapy in All Tumor Types: LY3537982 (Phase 1a excluding 50 mg BID + Phase 1b: Cohorts B1, D1, E1)	NSCLC	ONGOING		1	1	Partial Response - Confirmed	1.31417	.	.	.	.
3	4	Monotherapy in All Tumor Types: LY3537982 (Phase 1a excluding 50 mg BID + Phase 1b: Cohorts B1, D1, E1)	NSCLC	ONGOING		1	1	Time on Treatment	.	0	18.3326	.	.
3	9	Monotherapy in All Tumor Types: LY3537982 (Phase 1a + Phase 1b: Cohorts B1, B10, D1, E1, E2)	With Prior KRASi	ONGOING	KRASi Discon. Due to Toxicity	1	1	KRASi Discon. Due to Toxicity	18.3326	.	.	.	.
3	9	Monotherapy in All Tumor Types: LY3537982 (Phase 1a + Phase 1b: Cohorts B1, B10, D1, E1, E2)	With Prior KRASi	ONGOING	KRASi Discon. Due to Toxicity	1	1	Partial Response - Confirmed	1.31417	.	.	.	.
3	9	Monotherapy in All Tumor Types: LY3537982 (Phase 1a + Phase 1b: Cohorts B1, B10, D1, E1, E2)	With Prior KRASi	ONGOING	KRASi Discon. Due to Toxicity	1	1	Time on Treatment	.	0	18.3326	.	.
3	12	Monotherapy in All Tumor Types: LY3537982 (Phase 1a excluding 50 mg BID + Phase 1b: Cohorts B1, D1, E1)	With Prior KRASi	ONGOING	KRASi Discon. Due to Toxicity	1	1	KRASi Discon. Due to Toxicity	18.3326	.	.	.	.
3	12	Monotherapy in All Tumor Types: LY3537982 (Phase 1a excluding 50 mg BID + Phase 1b: Cohorts B1, D1, E1)	With Prior KRASi	ONGOING	KRASi Discon. Due to Toxicity	1	1	Partial Response - Confirmed	1.31417	.	.	.	.
3	12	Monotherapy in All Tumor Types: LY3537982 (Phase 1a excluding 50 mg BID + Phase 1b: Cohorts B1, D1, E1)	With Prior KRASi	ONGOING	KRASi Discon. Due to Toxicity	1	1	Time on Treatment	.	0	18.3326	.	.
4	1	Monotherapy in All Tumor Types: LY3537982 (Phase 1a + Phase 1b: Cohorts B1, B10, D1, E1, E2)	NSCLC	ONGOING		1	1	Partial Response - Confirmed	1.41273	.	.	.	.
4	1	Monotherapy in All Tumor Types: LY3537982 (Phase 1a + Phase 1b: Cohorts B1, B10, D1, E1, E2)	NSCLC	ONGOING		1	1	Progressive Disease	15.0801	.	.	.	.
4	1	Monotherapy in All Tumor Types: LY3537982 (Phase 1a + Phase 1b: Cohorts B1, B10, D1, E1, E2)	NSCLC	ONGOING		1	1	Time on Treatment	.	0	18.1027	.	.
4	4	Monotherapy in All Tumor Types: LY3537982 (Phase 1a excluding 50 mg BID + Phase 1b: Cohorts B1, D1, E1)	NSCLC	ONGOING		1	1	Partial Response - Confirmed	1.41273	.	.	.	.
4	4	Monotherapy in All Tumor Types: LY3537982 (Phase 1a excluding 50 mg BID + Phase 1b: Cohorts B1, D1, E1)	NSCLC	ONGOING		1	1	Progressive Disease	15.0801	.	.	.	.
4	4	Monotherapy in All Tumor Types: LY3537982 (Phase 1a excluding 50 mg BID + Phase 1b: Cohorts B1, D1, E1)	NSCLC	ONGOING		1	1	Time on Treatment	.	0	18.1027	.	.
4	9	Monotherapy in All Tumor Types: LY3537982 (Phase 1a + Phase 1b: Cohorts B1, B10, D1, E1, E2)	With Prior KRASi	ONGOING	KRASi Discon. Due to Toxicity	1	1	KRASi Discon. Due to Toxicity	18.1027	.	.	.	.
4	9	Monotherapy in All Tumor Types: LY3537982 (Phase 1a + Phase 1b: Cohorts B1, B10, D1, E1, E2)	With Prior KRASi	ONGOING	KRASi Discon. Due to Toxicity	1	1	Partial Response - Confirmed	1.41273	.	.	.	.
4	9	Monotherapy in All Tumor Types: LY3537982 (Phase 1a + Phase 1b: Cohorts B1, B10, D1, E1, E2)	With Prior KRASi	ONGOING	KRASi Discon. Due to Toxicity	1	1	Progressive Disease	15.0801	.	.	.	.
4	9	Monotherapy in All Tumor Types: LY3537982 (Phase 1a + Phase 1b: Cohorts B1, B10, D1, E1, E2)	With Prior KRASi	ONGOING	KRASi Discon. Due to Toxicity	1	1	Time on Treatment	.	0	18.1027	.	.
4	12	Monotherapy in All Tumor Types: LY3537982 (Phase 1a excluding 50 mg BID + Phase 1b: Cohorts B1, D1, E1)	With Prior KRASi	ONGOING	KRASi Discon. Due to Toxicity	1	1	KRASi Discon. Due to Toxicity	18.1027	.	.	.	.
4	12	Monotherapy in All Tumor Types: LY3537982 (Phase 1a excluding 50 mg BID + Phase 1b: Cohorts B1, D1, E1)	With Prior KRASi	ONGOING	KRASi Discon. Due to Toxicity	1	1	Partial Response - Confirmed	1.41273	.	.	.	.
4	12	Monotherapy in All Tumor Types: LY3537982 (Phase 1a excluding 50 mg BID + Phase 1b: Cohorts B1, D1, E1)	With Prior KRASi	ONGOING	KRASi Discon. Due to Toxicity	1	1	Progressive Disease	15.0801	.	.	.	.
4	12	Monotherapy in All Tumor Types: LY3537982 (Phase 1a excluding 50 mg BID + Phase 1b: Cohorts B1, D1, E1)	With Prior KRASi	ONGOING	KRASi Discon. Due to Toxicity	1	1	Time on Treatment	.	0	18.1027	.	.
5	1	Monotherapy in All Tumor Types: LY3537982 (Phase 1a + Phase 1b: Cohorts B1, B10, D1, E1, E2)	NSCLC	DISCONTINUED		1	1	Death	17.5113	.	.	.	.
5	1	Monotherapy in All Tumor Types: LY3537982 (Phase 1a + Phase 1b: Cohorts B1, B10, D1, E1, E2)	NSCLC	DISCONTINUED		1	1	Death after Treatment	.	.	.	16.9199	17.5113
5	1	Monotherapy in All Tumor Types: LY3537982 (Phase 1a + Phase 1b: Cohorts B1, B10, D1, E1, E2)	NSCLC	DISCONTINUED		1	1	Progressive Disease	15.9014	.	.	.	.
5	1	Monotherapy in All Tumor Types: LY3537982 (Phase 1a + Phase 1b: Cohorts B1, B10, D1, E1, E2)	NSCLC	DISCONTINUED		1	1	Time on Treatment	.	0	16.9199	.	.
5	4	Monotherapy in All Tumor Types: LY3537982 (Phase 1a excluding 50 mg BID + Phase 1b: Cohorts B1, D1, E1)	NSCLC	DISCONTINUED		1	1	Death	17.5113	.	.	.	.
5	4	Monotherapy in All Tumor Types: LY3537982 (Phase 1a excluding 50 mg BID + Phase 1b: Cohorts B1, D1, E1)	NSCLC	DISCONTINUED		1	1	Death after Treatment	.	.	.	16.9199	17.5113
5	4	Monotherapy in All Tumor Types: LY3537982 (Phase 1a excluding 50 mg BID + Phase 1b: Cohorts B1, D1, E1)	NSCLC	DISCONTINUED		1	1	Progressive Disease	15.9014	.	.	.	.
5	4	Monotherapy in All Tumor Types: LY3537982 (Phase 1a excluding 50 mg BID + Phase 1b: Cohorts B1, D1, E1)	NSCLC	DISCONTINUED		1	1	Time on Treatment	.	0	16.9199	.	.
5	9	Monotherapy in All Tumor Types: LY3537982 (Phase 1a + Phase 1b: Cohorts B1, B10, D1, E1, E2)	With Prior KRASi	DISCONTINUED	KRASi Discon. Due to Toxicity	1	1	Death	17.5113	.	.	.	.
5	9	Monotherapy in All Tumor Types: LY3537982 (Phase 1a + Phase 1b: Cohorts B1, B10, D1, E1, E2)	With Prior KRASi	DISCONTINUED	KRASi Discon. Due to Toxicity	1	1	Death after Treatment	.	.	.	16.9199	17.5113
5	9	Monotherapy in All Tumor Types: LY3537982 (Phase 1a + Phase 1b: Cohorts B1, B10, D1, E1, E2)	With Prior KRASi	DISCONTINUED	KRASi Discon. Due to Toxicity	1	1	KRASi Discon. Due to Toxicity	17.5113	.	.	.	.
5	9	Monotherapy in All Tumor Types: LY3537982 (Phase 1a + Phase 1b: Cohorts B1, B10, D1, E1, E2)	With Prior KRASi	DISCONTINUED	KRASi Discon. Due to Toxicity	1	1	Progressive Disease	15.9014	.	.	.	.
5	9	Monotherapy in All Tumor Types: LY3537982 (Phase 1a + Phase 1b: Cohorts B1, B10, D1, E1, E2)	With Prior KRASi	DISCONTINUED	KRASi Discon. Due to Toxicity	1	1	Time on Treatment	.	0	16.9199	.	.
5	12	Monotherapy in All Tumor Types: LY3537982 (Phase 1a excluding 50 mg BID + Phase 1b: Cohorts B1, D1, E1)	With Prior KRASi	DISCONTINUED	KRASi Discon. Due to Toxicity	1	1	Death	17.5113	.	.	.	.
5	12	Monotherapy in All Tumor Types: LY3537982 (Phase 1a excluding 50 mg BID + Phase 1b: Cohorts B1, D1, E1)	With Prior KRASi	DISCONTINUED	KRASi Discon. Due to Toxicity	1	1	Death after Treatment	.	.	.	16.9199	17.5113
5	12	Monotherapy in All Tumor Types: LY3537982 (Phase 1a excluding 50 mg BID + Phase 1b: Cohorts B1, D1, E1)	With Prior KRASi	DISCONTINUED	KRASi Discon. Due to Toxicity	1	1	KRASi Discon. Due to Toxicity	17.5113	.	.	.	.
5	12	Monotherapy in All Tumor Types: LY3537982 (Phase 1a excluding 50 mg BID + Phase 1b: Cohorts B1, D1, E1)	With Prior KRASi	DISCONTINUED	KRASi Discon. Due to Toxicity	1	1	Progressive Disease	15.9014	.	.	.	.
5	12	Monotherapy in All Tumor Types: LY3537982 (Phase 1a excluding 50 mg BID + Phase 1b: Cohorts B1, D1, E1)	With Prior KRASi	DISCONTINUED	KRASi Discon. Due to Toxicity	1	1	Time on Treatment	.	0	16.9199	.	.
6	1	Monotherapy in All Tumor Types: LY3537982 (Phase 1a + Phase 1b: Cohorts B1, B10, D1, E1, E2)	NSCLC	DISCONTINUED		1	1	Partial Response - Confirmed	3.0883	.	.	.	.
6	1	Monotherapy in All Tumor Types: LY3537982 (Phase 1a + Phase 1b: Cohorts B1, B10, D1, E1, E2)	NSCLC	DISCONTINUED		1	1	Progressive Disease	16.1971	.	.	.	.
6	1	Monotherapy in All Tumor Types: LY3537982 (Phase 1a + Phase 1b: Cohorts B1, B10, D1, E1, E2)	NSCLC	DISCONTINUED		1	1	Progressive Disease after Treatment	.	.	.	16.1643	16.1971
6	1	Monotherapy in All Tumor Types: LY3537982 (Phase 1a + Phase 1b: Cohorts B1, B10, D1, E1, E2)	NSCLC	DISCONTINUED		1	1	Time on Treatment	.	0	16.1643	.	.
6	4	Monotherapy in All Tumor Types: LY3537982 (Phase 1a excluding 50 mg BID + Phase 1b: Cohorts B1, D1, E1)	NSCLC	DISCONTINUED		1	1	Partial Response - Confirmed	3.0883	.	.	.	.
6	4	Monotherapy in All Tumor Types: LY3537982 (Phase 1a excluding 50 mg BID + Phase 1b: Cohorts B1, D1, E1)	NSCLC	DISCONTINUED		1	1	Progressive Disease	16.1971	.	.	.	.
6	4	Monotherapy in All Tumor Types: LY3537982 (Phase 1a excluding 50 mg BID + Phase 1b: Cohorts B1, D1, E1)	NSCLC	DISCONTINUED		1	1	Progressive Disease after Treatment	.	.	.	16.1643	16.1971
6	4	Monotherapy in All Tumor Types: LY3537982 (Phase 1a excluding 50 mg BID + Phase 1b: Cohorts B1, D1, E1)	NSCLC	DISCONTINUED		1	1	Time on Treatment	.	0	16.1643	.	.
6	9	Monotherapy in All Tumor Types: LY3537982 (Phase 1a + Phase 1b: Cohorts B1, B10, D1, E1, E2)	With Prior KRASi	DISCONTINUED	KRASi Discon. Due to Toxicity	1	1	KRASi Discon. Due to Toxicity	16.1643	.	.	.	.
6	9	Monotherapy in All Tumor Types: LY3537982 (Phase 1a + Phase 1b: Cohorts B1, B10, D1, E1, E2)	With Prior KRASi	DISCONTINUED	KRASi Discon. Due to Toxicity	1	1	Partial Response - Confirmed	3.0883	.	.	.	.
6	9	Monotherapy in All Tumor Types: LY3537982 (Phase 1a + Phase 1b: Cohorts B1, B10, D1, E1, E2)	With Prior KRASi	DISCONTINUED	KRASi Discon. Due to Toxicity	1	1	Progressive Disease	16.1971	.	.	.	.
6	9	Monotherapy in All Tumor Types: LY3537982 (Phase 1a + Phase 1b: Cohorts B1, B10, D1, E1, E2)	With Prior KRASi	DISCONTINUED	KRASi Discon. Due to Toxicity	1	1	Progressive Disease after Treatment	.	.	.	16.1643	16.1971
6	9	Monotherapy in All Tumor Types: LY3537982 (Phase 1a + Phase 1b: Cohorts B1, B10, D1, E1, E2)	With Prior KRASi	DISCONTINUED	KRASi Discon. Due to Toxicity	1	1	Time on Treatment	.	0	16.1643	.	.
6	12	Monotherapy in All Tumor Types: LY3537982 (Phase 1a excluding 50 mg BID + Phase 1b: Cohorts B1, D1, E1)	With Prior KRASi	DISCONTINUED	KRASi Discon. Due to Toxicity	1	1	KRASi Discon. Due to Toxicity	16.1643	.	.	.	.
6	12	Monotherapy in All Tumor Types: LY3537982 (Phase 1a excluding 50 mg BID + Phase 1b: Cohorts B1, D1, E1)	With Prior KRASi	DISCONTINUED	KRASi Discon. Due to Toxicity	1	1	Partial Response - Confirmed	3.0883	.	.	.	.
6	12	Monotherapy in All Tumor Types: LY3537982 (Phase 1a excluding 50 mg BID + Phase 1b: Cohorts B1, D1, E1)	With Prior KRASi	DISCONTINUED	KRASi Discon. Due to Toxicity	1	1	Progressive Disease	16.1971	.	.	.	.
6	12	Monotherapy in All Tumor Types: LY3537982 (Phase 1a excluding 50 mg BID + Phase 1b: Cohorts B1, D1, E1)	With Prior KRASi	DISCONTINUED	KRASi Discon. Due to Toxicity	1	1	Progressive Disease after Treatment	.	.	.	16.1643	16.1971
6	12	Monotherapy in All Tumor Types: LY3537982 (Phase 1a excluding 50 mg BID + Phase 1b: Cohorts B1, D1, E1)	With Prior KRASi	DISCONTINUED	KRASi Discon. Due to Toxicity	1	1	Time on Treatment	.	0	16.1643	.	.
7	1	Monotherapy in All Tumor Types: LY3537982 (Phase 1a + Phase 1b: Cohorts B1, B10, D1, E1, E2)	NSCLC	ONGOING		1	1	Partial Response - Confirmed	2.66119	.	.	.	.
7	1	Monotherapy in All Tumor Types: LY3537982 (Phase 1a + Phase 1b: Cohorts B1, B10, D1, E1, E2)	NSCLC	ONGOING		1	1	Time on Treatment	.	0	14.1602	.	.
7	4	Monotherapy in All Tumor Types: LY3537982 (Phase 1a excluding 50 mg BID + Phase 1b: Cohorts B1, D1, E1)	NSCLC	ONGOING		1	1	Partial Response - Confirmed	2.66119	.	.	.	.
7	4	Monotherapy in All Tumor Types: LY3537982 (Phase 1a excluding 50 mg BID + Phase 1b: Cohorts B1, D1, E1)	NSCLC	ONGOING		1	1	Time on Treatment	.	0	14.1602	.	.
7	9	Monotherapy in All Tumor Types: LY3537982 (Phase 1a + Phase 1b: Cohorts B1, B10, D1, E1, E2)	With Prior KRASi	ONGOING	KRASi Discon. Due to Progression	1	1	KRASi Discon. Due to Progression	14.1602	.	.	.	.
7	9	Monotherapy in All Tumor Types: LY3537982 (Phase 1a + Phase 1b: Cohorts B1, B10, D1, E1, E2)	With Prior KRASi	ONGOING	KRASi Discon. Due to Progression	1	1	Partial Response - Confirmed	2.66119	.	.	.	.
7	9	Monotherapy in All Tumor Types: LY3537982 (Phase 1a + Phase 1b: Cohorts B1, B10, D1, E1, E2)	With Prior KRASi	ONGOING	KRASi Discon. Due to Progression	1	1	Time on Treatment	.	0	14.1602	.	.
7	12	Monotherapy in All Tumor Types: LY3537982 (Phase 1a excluding 50 mg BID + Phase 1b: Cohorts B1, D1, E1)	With Prior KRASi	ONGOING	KRASi Discon. Due to Progression	1	1	KRASi Discon. Due to Progression	14.1602	.	.	.	.
7	12	Monotherapy in All Tumor Types: LY3537982 (Phase 1a excluding 50 mg BID + Phase 1b: Cohorts B1, D1, E1)	With Prior KRASi	ONGOING	KRASi Discon. Due to Progression	1	1	Partial Response - Confirmed	2.66119	.	.	.	.
7	12	Monotherapy in All Tumor Types: LY3537982 (Phase 1a excluding 50 mg BID + Phase 1b: Cohorts B1, D1, E1)	With Prior KRASi	ONGOING	KRASi Discon. Due to Progression	1	1	Time on Treatment	.	0	14.1602	.	.
8	1	Monotherapy in All Tumor Types: LY3537982 (Phase 1a + Phase 1b: Cohorts B1, B10, D1, E1, E2)	NSCLC	ONGOING		1	1	Partial Response - Confirmed	1.24846	.	.	.	.
8	1	Monotherapy in All Tumor Types: LY3537982 (Phase 1a + Phase 1b: Cohorts B1, B10, D1, E1, E2)	NSCLC	ONGOING		1	1	Progressive Disease	9.79055	.	.	.	.
8	1	Monotherapy in All Tumor Types: LY3537982 (Phase 1a + Phase 1b: Cohorts B1, B10, D1, E1, E2)	NSCLC	ONGOING		1	1	Time on Treatment	.	0	13.4702	.	.
8	4	Monotherapy in All Tumor Types: LY3537982 (Phase 1a excluding 50 mg BID + Phase 1b: Cohorts B1, D1, E1)	NSCLC	ONGOING		1	1	Partial Response - Confirmed	1.24846	.	.	.	.
8	4	Monotherapy in All Tumor Types: LY3537982 (Phase 1a excluding 50 mg BID + Phase 1b: Cohorts B1, D1, E1)	NSCLC	ONGOING		1	1	Progressive Disease	9.79055	.	.	.	.
8	4	Monotherapy in All Tumor Types: LY3537982 (Phase 1a excluding 50 mg BID + Phase 1b: Cohorts B1, D1, E1)	NSCLC	ONGOING		1	1	Time on Treatment	.	0	13.4702	.	.
8	9	Monotherapy in All Tumor Types: LY3537982 (Phase 1a + Phase 1b: Cohorts B1, B10, D1, E1, E2)	With Prior KRASi	ONGOING	KRASi Discon. Due to Other	1	1	KRASi Discon. Due to Other	13.4702	.	.	.	.
8	9	Monotherapy in All Tumor Types: LY3537982 (Phase 1a + Phase 1b: Cohorts B1, B10, D1, E1, E2)	With Prior KRASi	ONGOING	KRASi Discon. Due to Other	1	1	Partial Response - Confirmed	1.24846	.	.	.	.
8	9	Monotherapy in All Tumor Types: LY3537982 (Phase 1a + Phase 1b: Cohorts B1, B10, D1, E1, E2)	With Prior KRASi	ONGOING	KRASi Discon. Due to Other	1	1	Progressive Disease	9.79055	.	.	.	.
8	9	Monotherapy in All Tumor Types: LY3537982 (Phase 1a + Phase 1b: Cohorts B1, B10, D1, E1, E2)	With Prior KRASi	ONGOING	KRASi Discon. Due to Other	1	1	Time on Treatment	.	0	13.4702	.	.
8	12	Monotherapy in All Tumor Types: LY3537982 (Phase 1a excluding 50 mg BID + Phase 1b: Cohorts B1, D1, E1)	With Prior KRASi	ONGOING	KRASi Discon. Due to Other	1	1	KRASi Discon. Due to Other	13.4702	.	.	.	.
8	12	Monotherapy in All Tumor Types: LY3537982 (Phase 1a excluding 50 mg BID + Phase 1b: Cohorts B1, D1, E1)	With Prior KRASi	ONGOING	KRASi Discon. Due to Other	1	1	Partial Response - Confirmed	1.24846	.	.	.	.
8	12	Monotherapy in All Tumor Types: LY3537982 (Phase 1a excluding 50 mg BID + Phase 1b: Cohorts B1, D1, E1)	With Prior KRASi	ONGOING	KRASi Discon. Due to Other	1	1	Progressive Disease	9.79055	.	.	.	.
8	12	Monotherapy in All Tumor Types: LY3537982 (Phase 1a excluding 50 mg BID + Phase 1b: Cohorts B1, D1, E1)	With Prior KRASi	ONGOING	KRASi Discon. Due to Other	1	1	Time on Treatment	.	0	13.4702	.	.
9	1	Monotherapy in All Tumor Types: LY3537982 (Phase 1a + Phase 1b: Cohorts B1, B10, D1, E1, E2)	NSCLC	ONGOING		1	1	Partial Response - Confirmed	1.34702	.	.	.	.
9	1	Monotherapy in All Tumor Types: LY3537982 (Phase 1a + Phase 1b: Cohorts B1, B10, D1, E1, E2)	NSCLC	ONGOING		1	1	Time on Treatment	.	0	10.1848	.	.
9	4	Monotherapy in All Tumor Types: LY3537982 (Phase 1a excluding 50 mg BID + Phase 1b: Cohorts B1, D1, E1)	NSCLC	ONGOING		1	1	Partial Response - Confirmed	1.34702	.	.	.	.
9	4	Monotherapy in All Tumor Types: LY3537982 (Phase 1a excluding 50 mg BID + Phase 1b: Cohorts B1, D1, E1)	NSCLC	ONGOING		1	1	Time on Treatment	.	0	10.1848	.	.
9	9	Monotherapy in All Tumor Types: LY3537982 (Phase 1a + Phase 1b: Cohorts B1, B10, D1, E1, E2)	With Prior KRASi	ONGOING	KRASi Discon. Due to Progression	1	1	KRASi Discon. Due to Progression	10.1848	.	.	.	.
9	9	Monotherapy in All Tumor Types: LY3537982 (Phase 1a + Phase 1b: Cohorts B1, B10, D1, E1, E2)	With Prior KRASi	ONGOING	KRASi Discon. Due to Progression	1	1	Partial Response - Confirmed	1.34702	.	.	.	.
9	9	Monotherapy in All Tumor Types: LY3537982 (Phase 1a + Phase 1b: Cohorts B1, B10, D1, E1, E2)	With Prior KRASi	ONGOING	KRASi Discon. Due to Progression	1	1	Time on Treatment	.	0	10.1848	.	.
9	12	Monotherapy in All Tumor Types: LY3537982 (Phase 1a excluding 50 mg BID + Phase 1b: Cohorts B1, D1, E1)	With Prior KRASi	ONGOING	KRASi Discon. Due to Progression	1	1	KRASi Discon. Due to Progression	10.1848	.	.	.	.
9	12	Monotherapy in All Tumor Types: LY3537982 (Phase 1a excluding 50 mg BID + Phase 1b: Cohorts B1, D1, E1)	With Prior KRASi	ONGOING	KRASi Discon. Due to Progression	1	1	Partial Response - Confirmed	1.34702	.	.	.	.
9	12	Monotherapy in All Tumor Types: LY3537982 (Phase 1a excluding 50 mg BID + Phase 1b: Cohorts B1, D1, E1)	With Prior KRASi	ONGOING	KRASi Discon. Due to Progression	1	1	Time on Treatment	.	0	10.1848	.	.
10	1	Monotherapy in All Tumor Types: LY3537982 (Phase 1a + Phase 1b: Cohorts B1, B10, D1, E1, E2)	NSCLC	ONGOING		1	1	Partial Response - Confirmed	2.62834	.	.	.	.
10	1	Monotherapy in All Tumor Types: LY3537982 (Phase 1a + Phase 1b: Cohorts B1, B10, D1, E1, E2)	NSCLC	ONGOING		1	1	Time on Treatment	.	0	9.56057	.	.
10	4	Monotherapy in All Tumor Types: LY3537982 (Phase 1a excluding 50 mg BID + Phase 1b: Cohorts B1, D1, E1)	NSCLC	ONGOING		1	1	Partial Response - Confirmed	2.62834	.	.	.	.
10	4	Monotherapy in All Tumor Types: LY3537982 (Phase 1a excluding 50 mg BID + Phase 1b: Cohorts B1, D1, E1)	NSCLC	ONGOING		1	1	Time on Treatment	.	0	9.56057	.	.
10	9	Monotherapy in All Tumor Types: LY3537982 (Phase 1a + Phase 1b: Cohorts B1, B10, D1, E1, E2)	With Prior KRASi	ONGOING	KRASi Discon. Due to Progression	1	1	KRASi Discon. Due to Progression	9.56057	.	.	.	.
10	9	Monotherapy in All Tumor Types: LY3537982 (Phase 1a + Phase 1b: Cohorts B1, B10, D1, E1, E2)	With Prior KRASi	ONGOING	KRASi Discon. Due to Progression	1	1	Partial Response - Confirmed	2.62834	.	.	.	.
10	9	Monotherapy in All Tumor Types: LY3537982 (Phase 1a + Phase 1b: Cohorts B1, B10, D1, E1, E2)	With Prior KRASi	ONGOING	KRASi Discon. Due to Progression	1	1	Time on Treatment	.	0	9.56057	.	.
10	12	Monotherapy in All Tumor Types: LY3537982 (Phase 1a excluding 50 mg BID + Phase 1b: Cohorts B1, D1, E1)	With Prior KRASi	ONGOING	KRASi Discon. Due to Progression	1	1	KRASi Discon. Due to Progression	9.56057	.	.	.	.
10	12	Monotherapy in All Tumor Types: LY3537982 (Phase 1a excluding 50 mg BID + Phase 1b: Cohorts B1, D1, E1)	With Prior KRASi	ONGOING	KRASi Discon. Due to Progression	1	1	Partial Response - Confirmed	2.62834	.	.	.	.
10	12	Monotherapy in All Tumor Types: LY3537982 (Phase 1a excluding 50 mg BID + Phase 1b: Cohorts B1, D1, E1)	With Prior KRASi	ONGOING	KRASi Discon. Due to Progression	1	1	Time on Treatment	.	0	9.56057	.	.
11	1	Monotherapy in All Tumor Types: LY3537982 (Phase 1a + Phase 1b: Cohorts B1, B10, D1, E1, E2)	NSCLC	ONGOING		1	1	Partial Response - Confirmed	1.34702	.	.	.	.
11	1	Monotherapy in All Tumor Types: LY3537982 (Phase 1a + Phase 1b: Cohorts B1, B10, D1, E1, E2)	NSCLC	ONGOING		1	1	Time on Treatment	.	0	9.26489	.	.
11	4	Monotherapy in All Tumor Types: LY3537982 (Phase 1a excluding 50 mg BID + Phase 1b: Cohorts B1, D1, E1)	NSCLC	ONGOING		1	1	Partial Response - Confirmed	1.34702	.	.	.	.
11	4	Monotherapy in All Tumor Types: LY3537982 (Phase 1a excluding 50 mg BID + Phase 1b: Cohorts B1, D1, E1)	NSCLC	ONGOING		1	1	Time on Treatment	.	0	9.26489	.	.
11	9	Monotherapy in All Tumor Types: LY3537982 (Phase 1a + Phase 1b: Cohorts B1, B10, D1, E1, E2)	With Prior KRASi	ONGOING	KRASi Discon. Due to Progression	1	1	KRASi Discon. Due to Progression	9.26489	.	.	.	.
11	9	Monotherapy in All Tumor Types: LY3537982 (Phase 1a + Phase 1b: Cohorts B1, B10, D1, E1, E2)	With Prior KRASi	ONGOING	KRASi Discon. Due to Progression	1	1	Partial Response - Confirmed	1.34702	.	.	.	.
11	9	Monotherapy in All Tumor Types: LY3537982 (Phase 1a + Phase 1b: Cohorts B1, B10, D1, E1, E2)	With Prior KRASi	ONGOING	KRASi Discon. Due to Progression	1	1	Time on Treatment	.	0	9.26489	.	.
11	12	Monotherapy in All Tumor Types: LY3537982 (Phase 1a excluding 50 mg BID + Phase 1b: Cohorts B1, D1, E1)	With Prior KRASi	ONGOING	KRASi Discon. Due to Progression	1	1	KRASi Discon. Due to Progression	9.26489	.	.	.	.
11	12	Monotherapy in All Tumor Types: LY3537982 (Phase 1a excluding 50 mg BID + Phase 1b: Cohorts B1, D1, E1)	With Prior KRASi	ONGOING	KRASi Discon. Due to Progression	1	1	Partial Response - Confirmed	1.34702	.	.	.	.
11	12	Monotherapy in All Tumor Types: LY3537982 (Phase 1a excluding 50 mg BID + Phase 1b: Cohorts B1, D1, E1)	With Prior KRASi	ONGOING	KRASi Discon. Due to Progression	1	1	Time on Treatment	.	0	9.26489	.	.
12	1	Monotherapy in All Tumor Types: LY3537982 (Phase 1a + Phase 1b: Cohorts B1, B10, D1, E1, E2)	NSCLC	ONGOING		1	1	Partial Response - Confirmed	1.31417	.	.	.	.
12	1	Monotherapy in All Tumor Types: LY3537982 (Phase 1a + Phase 1b: Cohorts B1, B10, D1, E1, E2)	NSCLC	ONGOING		1	1	Time on Treatment	.	0	7.98357	.	.
12	4	Monotherapy in All Tumor Types: LY3537982 (Phase 1a excluding 50 mg BID + Phase 1b: Cohorts B1, D1, E1)	NSCLC	ONGOING		1	1	Partial Response - Confirmed	1.31417	.	.	.	.
12	4	Monotherapy in All Tumor Types: LY3537982 (Phase 1a excluding 50 mg BID + Phase 1b: Cohorts B1, D1, E1)	NSCLC	ONGOING		1	1	Time on Treatment	.	0	7.98357	.	.
12	9	Monotherapy in All Tumor Types: LY3537982 (Phase 1a + Phase 1b: Cohorts B1, B10, D1, E1, E2)	With Prior KRASi	ONGOING	KRASi Discon. Due to Toxicity	1	1	KRASi Discon. Due to Toxicity	7.98357	.	.	.	.
12	9	Monotherapy in All Tumor Types: LY3537982 (Phase 1a + Phase 1b: Cohorts B1, B10, D1, E1, E2)	With Prior KRASi	ONGOING	KRASi Discon. Due to Toxicity	1	1	Partial Response - Confirmed	1.31417	.	.	.	.
12	9	Monotherapy in All Tumor Types: LY3537982 (Phase 1a + Phase 1b: Cohorts B1, B10, D1, E1, E2)	With Prior KRASi	ONGOING	KRASi Discon. Due to Toxicity	1	1	Time on Treatment	.	0	7.98357	.	.
12	12	Monotherapy in All Tumor Types: LY3537982 (Phase 1a excluding 50 mg BID + Phase 1b: Cohorts B1, D1, E1)	With Prior KRASi	ONGOING	KRASi Discon. Due to Toxicity	1	1	KRASi Discon. Due to Toxicity	7.98357	.	.	.	.
12	12	Monotherapy in All Tumor Types: LY3537982 (Phase 1a excluding 50 mg BID + Phase 1b: Cohorts B1, D1, E1)	With Prior KRASi	ONGOING	KRASi Discon. Due to Toxicity	1	1	Partial Response - Confirmed	1.31417	.	.	.	.
12	12	Monotherapy in All Tumor Types: LY3537982 (Phase 1a excluding 50 mg BID + Phase 1b: Cohorts B1, D1, E1)	With Prior KRASi	ONGOING	KRASi Discon. Due to Toxicity	1	1	Time on Treatment	.	0	7.98357	.	.
13	1	Monotherapy in All Tumor Types: LY3537982 (Phase 1a + Phase 1b: Cohorts B1, B10, D1, E1, E2)	NSCLC	DISCONTINUED		1	1	Partial Response - Confirmed	2.85832	.	.	.	.
13	1	Monotherapy in All Tumor Types: LY3537982 (Phase 1a + Phase 1b: Cohorts B1, B10, D1, E1, E2)	NSCLC	DISCONTINUED		1	1	Progressive Disease	7.65503	.	.	.	.
13	1	Monotherapy in All Tumor Types: LY3537982 (Phase 1a + Phase 1b: Cohorts B1, B10, D1, E1, E2)	NSCLC	DISCONTINUED		1	1	Time on Treatment	.	0	7.65503	.	.
13	4	Monotherapy in All Tumor Types: LY3537982 (Phase 1a excluding 50 mg BID + Phase 1b: Cohorts B1, D1, E1)	NSCLC	DISCONTINUED		1	1	Partial Response - Confirmed	2.85832	.	.	.	.
13	4	Monotherapy in All Tumor Types: LY3537982 (Phase 1a excluding 50 mg BID + Phase 1b: Cohorts B1, D1, E1)	NSCLC	DISCONTINUED		1	1	Progressive Disease	7.65503	.	.	.	.
13	4	Monotherapy in All Tumor Types: LY3537982 (Phase 1a excluding 50 mg BID + Phase 1b: Cohorts B1, D1, E1)	NSCLC	DISCONTINUED		1	1	Time on Treatment	.	0	7.65503	.	.
13	9	Monotherapy in All Tumor Types: LY3537982 (Phase 1a + Phase 1b: Cohorts B1, B10, D1, E1, E2)	With Prior KRASi	DISCONTINUED	KRASi Discon. Due to Progression	1	1	KRASi Discon. Due to Progression	7.65503	.	.	.	.
13	9	Monotherapy in All Tumor Types: LY3537982 (Phase 1a + Phase 1b: Cohorts B1, B10, D1, E1, E2)	With Prior KRASi	DISCONTINUED	KRASi Discon. Due to Progression	1	1	Partial Response - Confirmed	2.85832	.	.	.	.
13	9	Monotherapy in All Tumor Types: LY3537982 (Phase 1a + Phase 1b: Cohorts B1, B10, D1, E1, E2)	With Prior KRASi	DISCONTINUED	KRASi Discon. Due to Progression	1	1	Progressive Disease	7.65503	.	.	.	.
13	9	Monotherapy in All Tumor Types: LY3537982 (Phase 1a + Phase 1b: Cohorts B1, B10, D1, E1, E2)	With Prior KRASi	DISCONTINUED	KRASi Discon. Due to Progression	1	1	Time on Treatment	.	0	7.65503	.	.
13	12	Monotherapy in All Tumor Types: LY3537982 (Phase 1a excluding 50 mg BID + Phase 1b: Cohorts B1, D1, E1)	With Prior KRASi	DISCONTINUED	KRASi Discon. Due to Progression	1	1	KRASi Discon. Due to Progression	7.65503	.	.	.	.
13	12	Monotherapy in All Tumor Types: LY3537982 (Phase 1a excluding 50 mg BID + Phase 1b: Cohorts B1, D1, E1)	With Prior KRASi	DISCONTINUED	KRASi Discon. Due to Progression	1	1	Partial Response - Confirmed	2.85832	.	.	.	.
13	12	Monotherapy in All Tumor Types: LY3537982 (Phase 1a excluding 50 mg BID + Phase 1b: Cohorts B1, D1, E1)	With Prior KRASi	DISCONTINUED	KRASi Discon. Due to Progression	1	1	Progressive Disease	7.65503	.	.	.	.
13	12	Monotherapy in All Tumor Types: LY3537982 (Phase 1a excluding 50 mg BID + Phase 1b: Cohorts B1, D1, E1)	With Prior KRASi	DISCONTINUED	KRASi Discon. Due to Progression	1	1	Time on Treatment	.	0	7.65503	.	.
14	1	Monotherapy in All Tumor Types: LY3537982 (Phase 1a + Phase 1b: Cohorts B1, B10, D1, E1, E2)	NSCLC	ONGOING		1	1	Time on Treatment	.	0	7.19507	.	.
14	4	Monotherapy in All Tumor Types: LY3537982 (Phase 1a excluding 50 mg BID + Phase 1b: Cohorts B1, D1, E1)	NSCLC	ONGOING		1	1	Time on Treatment	.	0	7.19507	.	.
14	9	Monotherapy in All Tumor Types: LY3537982 (Phase 1a + Phase 1b: Cohorts B1, B10, D1, E1, E2)	With Prior KRASi	ONGOING	KRASi Discon. Due to Progression	1	1	KRASi Discon. Due to Progression	7.19507	.	.	.	.
14	9	Monotherapy in All Tumor Types: LY3537982 (Phase 1a + Phase 1b: Cohorts B1, B10, D1, E1, E2)	With Prior KRASi	ONGOING	KRASi Discon. Due to Progression	1	1	Time on Treatment	.	0	7.19507	.	.
14	12	Monotherapy in All Tumor Types: LY3537982 (Phase 1a excluding 50 mg BID + Phase 1b: Cohorts B1, D1, E1)	With Prior KRASi	ONGOING	KRASi Discon. Due to Progression	1	1	KRASi Discon. Due to Progression	7.19507	.	.	.	.
14	12	Monotherapy in All Tumor Types: LY3537982 (Phase 1a excluding 50 mg BID + Phase 1b: Cohorts B1, D1, E1)	With Prior KRASi	ONGOING	KRASi Discon. Due to Progression	1	1	Time on Treatment	.	0	7.19507	.	.
15	1	Monotherapy in All Tumor Types: LY3537982 (Phase 1a + Phase 1b: Cohorts B1, B10, D1, E1, E2)	NSCLC	ONGOING		1	1	Time on Treatment	.	0	7.19507	.	.
15	4	Monotherapy in All Tumor Types: LY3537982 (Phase 1a excluding 50 mg BID + Phase 1b: Cohorts B1, D1, E1)	NSCLC	ONGOING		1	1	Time on Treatment	.	0	7.19507	.	.
15	9	Monotherapy in All Tumor Types: LY3537982 (Phase 1a + Phase 1b: Cohorts B1, B10, D1, E1, E2)	With Prior KRASi	ONGOING	KRASi Discon. Due to Other	1	1	KRASi Discon. Due to Other	7.19507	.	.	.	.
15	9	Monotherapy in All Tumor Types: LY3537982 (Phase 1a + Phase 1b: Cohorts B1, B10, D1, E1, E2)	With Prior KRASi	ONGOING	KRASi Discon. Due to Other	1	1	Time on Treatment	.	0	7.19507	.	.
15	12	Monotherapy in All Tumor Types: LY3537982 (Phase 1a excluding 50 mg BID + Phase 1b: Cohorts B1, D1, E1)	With Prior KRASi	ONGOING	KRASi Discon. Due to Other	1	1	KRASi Discon. Due to Other	7.19507	.	.	.	.
15	12	Monotherapy in All Tumor Types: LY3537982 (Phase 1a excluding 50 mg BID + Phase 1b: Cohorts B1, D1, E1)	With Prior KRASi	ONGOING	KRASi Discon. Due to Other	1	1	Time on Treatment	.	0	7.19507	.	.
16	1	Monotherapy in All Tumor Types: LY3537982 (Phase 1a + Phase 1b: Cohorts B1, B10, D1, E1, E2)	NSCLC	ONGOING		1	1	Partial Response - Confirmed	1.18275	.	.	.	.
16	1	Monotherapy in All Tumor Types: LY3537982 (Phase 1a + Phase 1b: Cohorts B1, B10, D1, E1, E2)	NSCLC	ONGOING		1	1	Time on Treatment	.	0	6.34086	.	.
16	4	Monotherapy in All Tumor Types: LY3537982 (Phase 1a excluding 50 mg BID + Phase 1b: Cohorts B1, D1, E1)	NSCLC	ONGOING		1	1	Partial Response - Confirmed	1.18275	.	.	.	.
16	4	Monotherapy in All Tumor Types: LY3537982 (Phase 1a excluding 50 mg BID + Phase 1b: Cohorts B1, D1, E1)	NSCLC	ONGOING		1	1	Time on Treatment	.	0	6.34086	.	.
16	9	Monotherapy in All Tumor Types: LY3537982 (Phase 1a + Phase 1b: Cohorts B1, B10, D1, E1, E2)	With Prior KRASi	ONGOING	KRASi Discon. Due to Progression	1	1	KRASi Discon. Due to Progression	6.34086	.	.	.	.
16	9	Monotherapy in All Tumor Types: LY3537982 (Phase 1a + Phase 1b: Cohorts B1, B10, D1, E1, E2)	With Prior KRASi	ONGOING	KRASi Discon. Due to Progression	1	1	Partial Response - Confirmed	1.18275	.	.	.	.
16	9	Monotherapy in All Tumor Types: LY3537982 (Phase 1a + Phase 1b: Cohorts B1, B10, D1, E1, E2)	With Prior KRASi	ONGOING	KRASi Discon. Due to Progression	1	1	Time on Treatment	.	0	6.34086	.	.
16	12	Monotherapy in All Tumor Types: LY3537982 (Phase 1a excluding 50 mg BID + Phase 1b: Cohorts B1, D1, E1)	With Prior KRASi	ONGOING	KRASi Discon. Due to Progression	1	1	KRASi Discon. Due to Progression	6.34086	.	.	.	.
16	12	Monotherapy in All Tumor Types: LY3537982 (Phase 1a excluding 50 mg BID + Phase 1b: Cohorts B1, D1, E1)	With Prior KRASi	ONGOING	KRASi Discon. Due to Progression	1	1	Partial Response - Confirmed	1.18275	.	.	.	.
16	12	Monotherapy in All Tumor Types: LY3537982 (Phase 1a excluding 50 mg BID + Phase 1b: Cohorts B1, D1, E1)	With Prior KRASi	ONGOING	KRASi Discon. Due to Progression	1	1	Time on Treatment	.	0	6.34086	.	.
17	1	Monotherapy in All Tumor Types: LY3537982 (Phase 1a + Phase 1b: Cohorts B1, B10, D1, E1, E2)	NSCLC	ONGOING		1	1	Progressive Disease	5.51951	.	.	.	.
17	1	Monotherapy in All Tumor Types: LY3537982 (Phase 1a + Phase 1b: Cohorts B1, B10, D1, E1, E2)	NSCLC	ONGOING		1	1	Time on Treatment	.	0	6.30801	.	.
17	4	Monotherapy in All Tumor Types: LY3537982 (Phase 1a excluding 50 mg BID + Phase 1b: Cohorts B1, D1, E1)	NSCLC	ONGOING		1	1	Progressive Disease	5.51951	.	.	.	.
17	4	Monotherapy in All Tumor Types: LY3537982 (Phase 1a excluding 50 mg BID + Phase 1b: Cohorts B1, D1, E1)	NSCLC	ONGOING		1	1	Time on Treatment	.	0	6.30801	.	.
17	9	Monotherapy in All Tumor Types: LY3537982 (Phase 1a + Phase 1b: Cohorts B1, B10, D1, E1, E2)	With Prior KRASi	ONGOING		1	1	Progressive Disease	5.51951	.	.	.	.
17	9	Monotherapy in All Tumor Types: LY3537982 (Phase 1a + Phase 1b: Cohorts B1, B10, D1, E1, E2)	With Prior KRASi	ONGOING		1	1	Time on Treatment	.	0	6.30801	.	.
17	12	Monotherapy in All Tumor Types: LY3537982 (Phase 1a excluding 50 mg BID + Phase 1b: Cohorts B1, D1, E1)	With Prior KRASi	ONGOING		1	1	Progressive Disease	5.51951	.	.	.	.
17	12	Monotherapy in All Tumor Types: LY3537982 (Phase 1a excluding 50 mg BID + Phase 1b: Cohorts B1, D1, E1)	With Prior KRASi	ONGOING		1	1	Time on Treatment	.	0	6.30801	.	.
18	1	Monotherapy in All Tumor Types: LY3537982 (Phase 1a + Phase 1b: Cohorts B1, B10, D1, E1, E2)	NSCLC	ONGOING		1	1	Partial Response - Confirmed	1.37988	.	.	.	.
18	1	Monotherapy in All Tumor Types: LY3537982 (Phase 1a + Phase 1b: Cohorts B1, B10, D1, E1, E2)	NSCLC	ONGOING		1	1	Progressive Disease	4.33676	.	.	.	.
18	1	Monotherapy in All Tumor Types: LY3537982 (Phase 1a + Phase 1b: Cohorts B1, B10, D1, E1, E2)	NSCLC	ONGOING		1	1	Time on Treatment	.	0	6.2423	.	.
18	4	Monotherapy in All Tumor Types: LY3537982 (Phase 1a excluding 50 mg BID + Phase 1b: Cohorts B1, D1, E1)	NSCLC	ONGOING		1	1	Partial Response - Confirmed	1.37988	.	.	.	.
18	4	Monotherapy in All Tumor Types: LY3537982 (Phase 1a excluding 50 mg BID + Phase 1b: Cohorts B1, D1, E1)	NSCLC	ONGOING		1	1	Progressive Disease	4.33676	.	.	.	.
18	4	Monotherapy in All Tumor Types: LY3537982 (Phase 1a excluding 50 mg BID + Phase 1b: Cohorts B1, D1, E1)	NSCLC	ONGOING		1	1	Time on Treatment	.	0	6.2423	.	.
18	9	Monotherapy in All Tumor Types: LY3537982 (Phase 1a + Phase 1b: Cohorts B1, B10, D1, E1, E2)	With Prior KRASi	ONGOING	KRASi Discon. Due to Progression	1	1	KRASi Discon. Due to Progression	6.2423	.	.	.	.
18	9	Monotherapy in All Tumor Types: LY3537982 (Phase 1a + Phase 1b: Cohorts B1, B10, D1, E1, E2)	With Prior KRASi	ONGOING	KRASi Discon. Due to Progression	1	1	Partial Response - Confirmed	1.37988	.	.	.	.
18	9	Monotherapy in All Tumor Types: LY3537982 (Phase 1a + Phase 1b: Cohorts B1, B10, D1, E1, E2)	With Prior KRASi	ONGOING	KRASi Discon. Due to Progression	1	1	Progressive Disease	4.33676	.	.	.	.
18	9	Monotherapy in All Tumor Types: LY3537982 (Phase 1a + Phase 1b: Cohorts B1, B10, D1, E1, E2)	With Prior KRASi	ONGOING	KRASi Discon. Due to Progression	1	1	Time on Treatment	.	0	6.2423	.	.
18	12	Monotherapy in All Tumor Types: LY3537982 (Phase 1a excluding 50 mg BID + Phase 1b: Cohorts B1, D1, E1)	With Prior KRASi	ONGOING	KRASi Discon. Due to Progression	1	1	KRASi Discon. Due to Progression	6.2423	.	.	.	.
18	12	Monotherapy in All Tumor Types: LY3537982 (Phase 1a excluding 50 mg BID + Phase 1b: Cohorts B1, D1, E1)	With Prior KRASi	ONGOING	KRASi Discon. Due to Progression	1	1	Partial Response - Confirmed	1.37988	.	.	.	.
18	12	Monotherapy in All Tumor Types: LY3537982 (Phase 1a excluding 50 mg BID + Phase 1b: Cohorts B1, D1, E1)	With Prior KRASi	ONGOING	KRASi Discon. Due to Progression	1	1	Progressive Disease	4.33676	.	.	.	.
18	12	Monotherapy in All Tumor Types: LY3537982 (Phase 1a excluding 50 mg BID + Phase 1b: Cohorts B1, D1, E1)	With Prior KRASi	ONGOING	KRASi Discon. Due to Progression	1	1	Time on Treatment	.	0	6.2423	.	.
19	1	Monotherapy in All Tumor Types: LY3537982 (Phase 1a + Phase 1b: Cohorts B1, B10, D1, E1, E2)	NSCLC	DISCONTINUED		1	0	Death	11.9918	.	.	.	.
19	1	Monotherapy in All Tumor Types: LY3537982 (Phase 1a + Phase 1b: Cohorts B1, B10, D1, E1, E2)	NSCLC	DISCONTINUED		1	0	Death after Treatment	.	.	.	6.2423	11.9918
19	1	Monotherapy in All Tumor Types: LY3537982 (Phase 1a + Phase 1b: Cohorts B1, B10, D1, E1, E2)	NSCLC	DISCONTINUED		1	0	Progressive Disease	5.74949	.	.	.	.
19	1	Monotherapy in All Tumor Types: LY3537982 (Phase 1a + Phase 1b: Cohorts B1, B10, D1, E1, E2)	NSCLC	DISCONTINUED		1	0	Time on Treatment	.	0	6.2423	.	.
19	4	Monotherapy in All Tumor Types: LY3537982 (Phase 1a excluding 50 mg BID + Phase 1b: Cohorts B1, D1, E1)	NSCLC	DISCONTINUED		1	0	Death	11.9918	.	.	.	.
19	4	Monotherapy in All Tumor Types: LY3537982 (Phase 1a excluding 50 mg BID + Phase 1b: Cohorts B1, D1, E1)	NSCLC	DISCONTINUED		1	0	Death after Treatment	.	.	.	6.2423	11.9918
19	4	Monotherapy in All Tumor Types: LY3537982 (Phase 1a excluding 50 mg BID + Phase 1b: Cohorts B1, D1, E1)	NSCLC	DISCONTINUED		1	0	Progressive Disease	5.74949	.	.	.	.
19	4	Monotherapy in All Tumor Types: LY3537982 (Phase 1a excluding 50 mg BID + Phase 1b: Cohorts B1, D1, E1)	NSCLC	DISCONTINUED		1	0	Time on Treatment	.	0	6.2423	.	.
19	9	Monotherapy in All Tumor Types: LY3537982 (Phase 1a + Phase 1b: Cohorts B1, B10, D1, E1, E2)	With Prior KRASi	DISCONTINUED	KRASi Discon. Due to Progression	1	0	Death	11.9918	.	.	.	.
19	9	Monotherapy in All Tumor Types: LY3537982 (Phase 1a + Phase 1b: Cohorts B1, B10, D1, E1, E2)	With Prior KRASi	DISCONTINUED	KRASi Discon. Due to Progression	1	0	Death after Treatment	.	.	.	6.2423	11.9918
19	9	Monotherapy in All Tumor Types: LY3537982 (Phase 1a + Phase 1b: Cohorts B1, B10, D1, E1, E2)	With Prior KRASi	DISCONTINUED	KRASi Discon. Due to Progression	1	0	KRASi Discon. Due to Progression	11.9918	.	.	.	.
19	9	Monotherapy in All Tumor Types: LY3537982 (Phase 1a + Phase 1b: Cohorts B1, B10, D1, E1, E2)	With Prior KRASi	DISCONTINUED	KRASi Discon. Due to Progression	1	0	Progressive Disease	5.74949	.	.	.	.
19	9	Monotherapy in All Tumor Types: LY3537982 (Phase 1a + Phase 1b: Cohorts B1, B10, D1, E1, E2)	With Prior KRASi	DISCONTINUED	KRASi Discon. Due to Progression	1	0	Time on Treatment	.	0	6.2423	.	.
19	12	Monotherapy in All Tumor Types: LY3537982 (Phase 1a excluding 50 mg BID + Phase 1b: Cohorts B1, D1, E1)	With Prior KRASi	DISCONTINUED	KRASi Discon. Due to Progression	1	0	Death	11.9918	.	.	.	.
19	12	Monotherapy in All Tumor Types: LY3537982 (Phase 1a excluding 50 mg BID + Phase 1b: Cohorts B1, D1, E1)	With Prior KRASi	DISCONTINUED	KRASi Discon. Due to Progression	1	0	Death after Treatment	.	.	.	6.2423	11.9918
19	12	Monotherapy in All Tumor Types: LY3537982 (Phase 1a excluding 50 mg BID + Phase 1b: Cohorts B1, D1, E1)	With Prior KRASi	DISCONTINUED	KRASi Discon. Due to Progression	1	0	KRASi Discon. Due to Progression	11.9918	.	.	.	.
19	12	Monotherapy in All Tumor Types: LY3537982 (Phase 1a excluding 50 mg BID + Phase 1b: Cohorts B1, D1, E1)	With Prior KRASi	DISCONTINUED	KRASi Discon. Due to Progression	1	0	Progressive Disease	5.74949	.	.	.	.
19	12	Monotherapy in All Tumor Types: LY3537982 (Phase 1a excluding 50 mg BID + Phase 1b: Cohorts B1, D1, E1)	With Prior KRASi	DISCONTINUED	KRASi Discon. Due to Progression	1	0	Time on Treatment	.	0	6.2423	.	.
20	1	Monotherapy in All Tumor Types: LY3537982 (Phase 1a + Phase 1b: Cohorts B1, B10, D1, E1, E2)	NSCLC	DISCONTINUED		1	0	Partial Response - Confirmed	1.31417	.	.	.	.
20	1	Monotherapy in All Tumor Types: LY3537982 (Phase 1a + Phase 1b: Cohorts B1, B10, D1, E1, E2)	NSCLC	DISCONTINUED		1	0	Time on Treatment	.	0	5.74949	.	.
20	4	Monotherapy in All Tumor Types: LY3537982 (Phase 1a excluding 50 mg BID + Phase 1b: Cohorts B1, D1, E1)	NSCLC	DISCONTINUED		1	0	Partial Response - Confirmed	1.31417	.	.	.	.
20	4	Monotherapy in All Tumor Types: LY3537982 (Phase 1a excluding 50 mg BID + Phase 1b: Cohorts B1, D1, E1)	NSCLC	DISCONTINUED		1	0	Time on Treatment	.	0	5.74949	.	.
20	9	Monotherapy in All Tumor Types: LY3537982 (Phase 1a + Phase 1b: Cohorts B1, B10, D1, E1, E2)	With Prior KRASi	DISCONTINUED	KRASi Discon. Due to Progression	1	0	KRASi Discon. Due to Progression	5.74949	.	.	.	.
20	9	Monotherapy in All Tumor Types: LY3537982 (Phase 1a + Phase 1b: Cohorts B1, B10, D1, E1, E2)	With Prior KRASi	DISCONTINUED	KRASi Discon. Due to Progression	1	0	Partial Response - Confirmed	1.31417	.	.	.	.
20	9	Monotherapy in All Tumor Types: LY3537982 (Phase 1a + Phase 1b: Cohorts B1, B10, D1, E1, E2)	With Prior KRASi	DISCONTINUED	KRASi Discon. Due to Progression	1	0	Time on Treatment	.	0	5.74949	.	.
20	12	Monotherapy in All Tumor Types: LY3537982 (Phase 1a excluding 50 mg BID + Phase 1b: Cohorts B1, D1, E1)	With Prior KRASi	DISCONTINUED	KRASi Discon. Due to Progression	1	0	KRASi Discon. Due to Progression	5.74949	.	.	.	.
20	12	Monotherapy in All Tumor Types: LY3537982 (Phase 1a excluding 50 mg BID + Phase 1b: Cohorts B1, D1, E1)	With Prior KRASi	DISCONTINUED	KRASi Discon. Due to Progression	1	0	Partial Response - Confirmed	1.31417	.	.	.	.
20	12	Monotherapy in All Tumor Types: LY3537982 (Phase 1a excluding 50 mg BID + Phase 1b: Cohorts B1, D1, E1)	With Prior KRASi	DISCONTINUED	KRASi Discon. Due to Progression	1	0	Time on Treatment	.	0	5.74949	.	.
21	1	Monotherapy in All Tumor Types: LY3537982 (Phase 1a + Phase 1b: Cohorts B1, B10, D1, E1, E2)	NSCLC	DISCONTINUED		1	1	Death	8.14784	.	.	.	.
21	1	Monotherapy in All Tumor Types: LY3537982 (Phase 1a + Phase 1b: Cohorts B1, B10, D1, E1, E2)	NSCLC	DISCONTINUED		1	1	Death after Treatment	.	.	.	5.55236	8.14784
21	1	Monotherapy in All Tumor Types: LY3537982 (Phase 1a + Phase 1b: Cohorts B1, B10, D1, E1, E2)	NSCLC	DISCONTINUED		1	1	Partial Response - Confirmed	1.34702	.	.	.	.
21	1	Monotherapy in All Tumor Types: LY3537982 (Phase 1a + Phase 1b: Cohorts B1, B10, D1, E1, E2)	NSCLC	DISCONTINUED		1	1	Time on Treatment	.	0	5.55236	.	.
21	4	Monotherapy in All Tumor Types: LY3537982 (Phase 1a excluding 50 mg BID + Phase 1b: Cohorts B1, D1, E1)	NSCLC	DISCONTINUED		1	1	Death	8.14784	.	.	.	.
21	4	Monotherapy in All Tumor Types: LY3537982 (Phase 1a excluding 50 mg BID + Phase 1b: Cohorts B1, D1, E1)	NSCLC	DISCONTINUED		1	1	Death after Treatment	.	.	.	5.55236	8.14784
21	4	Monotherapy in All Tumor Types: LY3537982 (Phase 1a excluding 50 mg BID + Phase 1b: Cohorts B1, D1, E1)	NSCLC	DISCONTINUED		1	1	Partial Response - Confirmed	1.34702	.	.	.	.
21	4	Monotherapy in All Tumor Types: LY3537982 (Phase 1a excluding 50 mg BID + Phase 1b: Cohorts B1, D1, E1)	NSCLC	DISCONTINUED		1	1	Time on Treatment	.	0	5.55236	.	.
21	9	Monotherapy in All Tumor Types: LY3537982 (Phase 1a + Phase 1b: Cohorts B1, B10, D1, E1, E2)	With Prior KRASi	DISCONTINUED	KRASi Discon. Due to Progression	1	1	Death	8.14784	.	.	.	.
21	9	Monotherapy in All Tumor Types: LY3537982 (Phase 1a + Phase 1b: Cohorts B1, B10, D1, E1, E2)	With Prior KRASi	DISCONTINUED	KRASi Discon. Due to Progression	1	1	Death after Treatment	.	.	.	5.55236	8.14784
21	9	Monotherapy in All Tumor Types: LY3537982 (Phase 1a + Phase 1b: Cohorts B1, B10, D1, E1, E2)	With Prior KRASi	DISCONTINUED	KRASi Discon. Due to Progression	1	1	KRASi Discon. Due to Progression	8.14784	.	.	.	.
21	9	Monotherapy in All Tumor Types: LY3537982 (Phase 1a + Phase 1b: Cohorts B1, B10, D1, E1, E2)	With Prior KRASi	DISCONTINUED	KRASi Discon. Due to Progression	1	1	Partial Response - Confirmed	1.34702	.	.	.	.
21	9	Monotherapy in All Tumor Types: LY3537982 (Phase 1a + Phase 1b: Cohorts B1, B10, D1, E1, E2)	With Prior KRASi	DISCONTINUED	KRASi Discon. Due to Progression	1	1	Time on Treatment	.	0	5.55236	.	.
21	12	Monotherapy in All Tumor Types: LY3537982 (Phase 1a excluding 50 mg BID + Phase 1b: Cohorts B1, D1, E1)	With Prior KRASi	DISCONTINUED	KRASi Discon. Due to Progression	1	1	Death	8.14784	.	.	.	.
21	12	Monotherapy in All Tumor Types: LY3537982 (Phase 1a excluding 50 mg BID + Phase 1b: Cohorts B1, D1, E1)	With Prior KRASi	DISCONTINUED	KRASi Discon. Due to Progression	1	1	Death after Treatment	.	.	.	5.55236	8.14784
21	12	Monotherapy in All Tumor Types: LY3537982 (Phase 1a excluding 50 mg BID + Phase 1b: Cohorts B1, D1, E1)	With Prior KRASi	DISCONTINUED	KRASi Discon. Due to Progression	1	1	KRASi Discon. Due to Progression	8.14784	.	.	.	.
21	12	Monotherapy in All Tumor Types: LY3537982 (Phase 1a excluding 50 mg BID + Phase 1b: Cohorts B1, D1, E1)	With Prior KRASi	DISCONTINUED	KRASi Discon. Due to Progression	1	1	Partial Response - Confirmed	1.34702	.	.	.	.
21	12	Monotherapy in All Tumor Types: LY3537982 (Phase 1a excluding 50 mg BID + Phase 1b: Cohorts B1, D1, E1)	With Prior KRASi	DISCONTINUED	KRASi Discon. Due to Progression	1	1	Time on Treatment	.	0	5.55236	.	.
22	1	Monotherapy in All Tumor Types: LY3537982 (Phase 1a + Phase 1b: Cohorts B1, B10, D1, E1, E2)	NSCLC	ONGOING		1	1	Time on Treatment	.	0	4.99384	.	.
22	4	Monotherapy in All Tumor Types: LY3537982 (Phase 1a excluding 50 mg BID + Phase 1b: Cohorts B1, D1, E1)	NSCLC	ONGOING		1	1	Time on Treatment	.	0	4.99384	.	.
22	9	Monotherapy in All Tumor Types: LY3537982 (Phase 1a + Phase 1b: Cohorts B1, B10, D1, E1, E2)	With Prior KRASi	ONGOING	KRASi Discon. Due to Progression	1	1	KRASi Discon. Due to Progression	4.99384	.	.	.	.
22	9	Monotherapy in All Tumor Types: LY3537982 (Phase 1a + Phase 1b: Cohorts B1, B10, D1, E1, E2)	With Prior KRASi	ONGOING	KRASi Discon. Due to Progression	1	1	Time on Treatment	.	0	4.99384	.	.
22	12	Monotherapy in All Tumor Types: LY3537982 (Phase 1a excluding 50 mg BID + Phase 1b: Cohorts B1, D1, E1)	With Prior KRASi	ONGOING	KRASi Discon. Due to Progression	1	1	KRASi Discon. Due to Progression	4.99384	.	.	.	.
22	12	Monotherapy in All Tumor Types: LY3537982 (Phase 1a excluding 50 mg BID + Phase 1b: Cohorts B1, D1, E1)	With Prior KRASi	ONGOING	KRASi Discon. Due to Progression	1	1	Time on Treatment	.	0	4.99384	.	.
23	1	Monotherapy in All Tumor Types: LY3537982 (Phase 1a + Phase 1b: Cohorts B1, B10, D1, E1, E2)	NSCLC	DISCONTINUED		1	1	Partial Response - Confirmed	1.11704	.	.	.	.
23	1	Monotherapy in All Tumor Types: LY3537982 (Phase 1a + Phase 1b: Cohorts B1, B10, D1, E1, E2)	NSCLC	DISCONTINUED		1	1	Progressive Disease	3.94251	.	.	.	.
23	1	Monotherapy in All Tumor Types: LY3537982 (Phase 1a + Phase 1b: Cohorts B1, B10, D1, E1, E2)	NSCLC	DISCONTINUED		1	1	Time on Treatment	.	0	4.40246	.	.
23	4	Monotherapy in All Tumor Types: LY3537982 (Phase 1a excluding 50 mg BID + Phase 1b: Cohorts B1, D1, E1)	NSCLC	DISCONTINUED		1	1	Partial Response - Confirmed	1.11704	.	.	.	.
23	4	Monotherapy in All Tumor Types: LY3537982 (Phase 1a excluding 50 mg BID + Phase 1b: Cohorts B1, D1, E1)	NSCLC	DISCONTINUED		1	1	Progressive Disease	3.94251	.	.	.	.
23	4	Monotherapy in All Tumor Types: LY3537982 (Phase 1a excluding 50 mg BID + Phase 1b: Cohorts B1, D1, E1)	NSCLC	DISCONTINUED		1	1	Time on Treatment	.	0	4.40246	.	.
23	9	Monotherapy in All Tumor Types: LY3537982 (Phase 1a + Phase 1b: Cohorts B1, B10, D1, E1, E2)	With Prior KRASi	DISCONTINUED	KRASi Discon. Due to Progression	1	1	KRASi Discon. Due to Progression	4.40246	.	.	.	.
23	9	Monotherapy in All Tumor Types: LY3537982 (Phase 1a + Phase 1b: Cohorts B1, B10, D1, E1, E2)	With Prior KRASi	DISCONTINUED	KRASi Discon. Due to Progression	1	1	Partial Response - Confirmed	1.11704	.	.	.	.
23	9	Monotherapy in All Tumor Types: LY3537982 (Phase 1a + Phase 1b: Cohorts B1, B10, D1, E1, E2)	With Prior KRASi	DISCONTINUED	KRASi Discon. Due to Progression	1	1	Progressive Disease	3.94251	.	.	.	.
23	9	Monotherapy in All Tumor Types: LY3537982 (Phase 1a + Phase 1b: Cohorts B1, B10, D1, E1, E2)	With Prior KRASi	DISCONTINUED	KRASi Discon. Due to Progression	1	1	Time on Treatment	.	0	4.40246	.	.
23	12	Monotherapy in All Tumor Types: LY3537982 (Phase 1a excluding 50 mg BID + Phase 1b: Cohorts B1, D1, E1)	With Prior KRASi	DISCONTINUED	KRASi Discon. Due to Progression	1	1	KRASi Discon. Due to Progression	4.40246	.	.	.	.
23	12	Monotherapy in All Tumor Types: LY3537982 (Phase 1a excluding 50 mg BID + Phase 1b: Cohorts B1, D1, E1)	With Prior KRASi	DISCONTINUED	KRASi Discon. Due to Progression	1	1	Partial Response - Confirmed	1.11704	.	.	.	.
23	12	Monotherapy in All Tumor Types: LY3537982 (Phase 1a excluding 50 mg BID + Phase 1b: Cohorts B1, D1, E1)	With Prior KRASi	DISCONTINUED	KRASi Discon. Due to Progression	1	1	Progressive Disease	3.94251	.	.	.	.
23	12	Monotherapy in All Tumor Types: LY3537982 (Phase 1a excluding 50 mg BID + Phase 1b: Cohorts B1, D1, E1)	With Prior KRASi	DISCONTINUED	KRASi Discon. Due to Progression	1	1	Time on Treatment	.	0	4.40246	.	.
24	1	Monotherapy in All Tumor Types: LY3537982 (Phase 1a + Phase 1b: Cohorts B1, B10, D1, E1, E2)	NSCLC	DISCONTINUED		1	1	Progressive Disease	2.7269	.	.	.	.
24	1	Monotherapy in All Tumor Types: LY3537982 (Phase 1a + Phase 1b: Cohorts B1, B10, D1, E1, E2)	NSCLC	DISCONTINUED		1	1	Time on Treatment	.	0	4.17248	.	.
24	4	Monotherapy in All Tumor Types: LY3537982 (Phase 1a excluding 50 mg BID + Phase 1b: Cohorts B1, D1, E1)	NSCLC	DISCONTINUED		1	1	Progressive Disease	2.7269	.	.	.	.
24	4	Monotherapy in All Tumor Types: LY3537982 (Phase 1a excluding 50 mg BID + Phase 1b: Cohorts B1, D1, E1)	NSCLC	DISCONTINUED		1	1	Time on Treatment	.	0	4.17248	.	.
24	9	Monotherapy in All Tumor Types: LY3537982 (Phase 1a + Phase 1b: Cohorts B1, B10, D1, E1, E2)	With Prior KRASi	DISCONTINUED	KRASi Discon. Due to Progression	1	1	KRASi Discon. Due to Progression	4.17248	.	.	.	.
24	9	Monotherapy in All Tumor Types: LY3537982 (Phase 1a + Phase 1b: Cohorts B1, B10, D1, E1, E2)	With Prior KRASi	DISCONTINUED	KRASi Discon. Due to Progression	1	1	Progressive Disease	2.7269	.	.	.	.
24	9	Monotherapy in All Tumor Types: LY3537982 (Phase 1a + Phase 1b: Cohorts B1, B10, D1, E1, E2)	With Prior KRASi	DISCONTINUED	KRASi Discon. Due to Progression	1	1	Time on Treatment	.	0	4.17248	.	.
24	12	Monotherapy in All Tumor Types: LY3537982 (Phase 1a excluding 50 mg BID + Phase 1b: Cohorts B1, D1, E1)	With Prior KRASi	DISCONTINUED	KRASi Discon. Due to Progression	1	1	KRASi Discon. Due to Progression	4.17248	.	.	.	.
24	12	Monotherapy in All Tumor Types: LY3537982 (Phase 1a excluding 50 mg BID + Phase 1b: Cohorts B1, D1, E1)	With Prior KRASi	DISCONTINUED	KRASi Discon. Due to Progression	1	1	Progressive Disease	2.7269	.	.	.	.
24	12	Monotherapy in All Tumor Types: LY3537982 (Phase 1a excluding 50 mg BID + Phase 1b: Cohorts B1, D1, E1)	With Prior KRASi	DISCONTINUED	KRASi Discon. Due to Progression	1	1	Time on Treatment	.	0	4.17248	.	.
25	1	Monotherapy in All Tumor Types: LY3537982 (Phase 1a + Phase 1b: Cohorts B1, B10, D1, E1, E2)	NSCLC	DISCONTINUED		1	1	Progressive Disease	4.13963	.	.	.	.
25	1	Monotherapy in All Tumor Types: LY3537982 (Phase 1a + Phase 1b: Cohorts B1, B10, D1, E1, E2)	NSCLC	DISCONTINUED		1	1	Time on Treatment	.	0	4.13963	.	.
25	4	Monotherapy in All Tumor Types: LY3537982 (Phase 1a excluding 50 mg BID + Phase 1b: Cohorts B1, D1, E1)	NSCLC	DISCONTINUED		1	1	Progressive Disease	4.13963	.	.	.	.
25	4	Monotherapy in All Tumor Types: LY3537982 (Phase 1a excluding 50 mg BID + Phase 1b: Cohorts B1, D1, E1)	NSCLC	DISCONTINUED		1	1	Time on Treatment	.	0	4.13963	.	.
25	9	Monotherapy in All Tumor Types: LY3537982 (Phase 1a + Phase 1b: Cohorts B1, B10, D1, E1, E2)	With Prior KRASi	DISCONTINUED	KRASi Discon. Due to Progression	1	1	KRASi Discon. Due to Progression	4.13963	.	.	.	.
25	9	Monotherapy in All Tumor Types: LY3537982 (Phase 1a + Phase 1b: Cohorts B1, B10, D1, E1, E2)	With Prior KRASi	DISCONTINUED	KRASi Discon. Due to Progression	1	1	Progressive Disease	4.13963	.	.	.	.
25	9	Monotherapy in All Tumor Types: LY3537982 (Phase 1a + Phase 1b: Cohorts B1, B10, D1, E1, E2)	With Prior KRASi	DISCONTINUED	KRASi Discon. Due to Progression	1	1	Time on Treatment	.	0	4.13963	.	.
25	12	Monotherapy in All Tumor Types: LY3537982 (Phase 1a excluding 50 mg BID + Phase 1b: Cohorts B1, D1, E1)	With Prior KRASi	DISCONTINUED	KRASi Discon. Due to Progression	1	1	KRASi Discon. Due to Progression	4.13963	.	.	.	.
25	12	Monotherapy in All Tumor Types: LY3537982 (Phase 1a excluding 50 mg BID + Phase 1b: Cohorts B1, D1, E1)	With Prior KRASi	DISCONTINUED	KRASi Discon. Due to Progression	1	1	Progressive Disease	4.13963	.	.	.	.
25	12	Monotherapy in All Tumor Types: LY3537982 (Phase 1a excluding 50 mg BID + Phase 1b: Cohorts B1, D1, E1)	With Prior KRASi	DISCONTINUED	KRASi Discon. Due to Progression	1	1	Time on Treatment	.	0	4.13963	.	.
26	1	Monotherapy in All Tumor Types: LY3537982 (Phase 1a + Phase 1b: Cohorts B1, B10, D1, E1, E2)	NSCLC	DISCONTINUED		1	1	Death	4.99384	.	.	.	.
26	1	Monotherapy in All Tumor Types: LY3537982 (Phase 1a + Phase 1b: Cohorts B1, B10, D1, E1, E2)	NSCLC	DISCONTINUED		1	1	Death after Treatment	.	.	.	4.13963	4.99384
26	1	Monotherapy in All Tumor Types: LY3537982 (Phase 1a + Phase 1b: Cohorts B1, B10, D1, E1, E2)	NSCLC	DISCONTINUED		1	1	Progressive Disease	2.7269	.	.	.	.
26	1	Monotherapy in All Tumor Types: LY3537982 (Phase 1a + Phase 1b: Cohorts B1, B10, D1, E1, E2)	NSCLC	DISCONTINUED		1	1	Time on Treatment	.	0	4.13963	.	.
26	4	Monotherapy in All Tumor Types: LY3537982 (Phase 1a excluding 50 mg BID + Phase 1b: Cohorts B1, D1, E1)	NSCLC	DISCONTINUED		1	1	Death	4.99384	.	.	.	.
26	4	Monotherapy in All Tumor Types: LY3537982 (Phase 1a excluding 50 mg BID + Phase 1b: Cohorts B1, D1, E1)	NSCLC	DISCONTINUED		1	1	Death after Treatment	.	.	.	4.13963	4.99384
26	4	Monotherapy in All Tumor Types: LY3537982 (Phase 1a excluding 50 mg BID + Phase 1b: Cohorts B1, D1, E1)	NSCLC	DISCONTINUED		1	1	Progressive Disease	2.7269	.	.	.	.
26	4	Monotherapy in All Tumor Types: LY3537982 (Phase 1a excluding 50 mg BID + Phase 1b: Cohorts B1, D1, E1)	NSCLC	DISCONTINUED		1	1	Time on Treatment	.	0	4.13963	.	.
26	9	Monotherapy in All Tumor Types: LY3537982 (Phase 1a + Phase 1b: Cohorts B1, B10, D1, E1, E2)	With Prior KRASi	DISCONTINUED	KRASi Discon. Due to Progression	1	1	Death	4.99384	.	.	.	.
26	9	Monotherapy in All Tumor Types: LY3537982 (Phase 1a + Phase 1b: Cohorts B1, B10, D1, E1, E2)	With Prior KRASi	DISCONTINUED	KRASi Discon. Due to Progression	1	1	Death after Treatment	.	.	.	4.13963	4.99384
26	9	Monotherapy in All Tumor Types: LY3537982 (Phase 1a + Phase 1b: Cohorts B1, B10, D1, E1, E2)	With Prior KRASi	DISCONTINUED	KRASi Discon. Due to Progression	1	1	KRASi Discon. Due to Progression	4.99384	.	.	.	.
26	9	Monotherapy in All Tumor Types: LY3537982 (Phase 1a + Phase 1b: Cohorts B1, B10, D1, E1, E2)	With Prior KRASi	DISCONTINUED	KRASi Discon. Due to Progression	1	1	Progressive Disease	2.7269	.	.	.	.
26	9	Monotherapy in All Tumor Types: LY3537982 (Phase 1a + Phase 1b: Cohorts B1, B10, D1, E1, E2)	With Prior KRASi	DISCONTINUED	KRASi Discon. Due to Progression	1	1	Time on Treatment	.	0	4.13963	.	.
26	12	Monotherapy in All Tumor Types: LY3537982 (Phase 1a excluding 50 mg BID + Phase 1b: Cohorts B1, D1, E1)	With Prior KRASi	DISCONTINUED	KRASi Discon. Due to Progression	1	1	Death	4.99384	.	.	.	.
26	12	Monotherapy in All Tumor Types: LY3537982 (Phase 1a excluding 50 mg BID + Phase 1b: Cohorts B1, D1, E1)	With Prior KRASi	DISCONTINUED	KRASi Discon. Due to Progression	1	1	Death after Treatment	.	.	.	4.13963	4.99384
26	12	Monotherapy in All Tumor Types: LY3537982 (Phase 1a excluding 50 mg BID + Phase 1b: Cohorts B1, D1, E1)	With Prior KRASi	DISCONTINUED	KRASi Discon. Due to Progression	1	1	KRASi Discon. Due to Progression	4.99384	.	.	.	.
26	12	Monotherapy in All Tumor Types: LY3537982 (Phase 1a excluding 50 mg BID + Phase 1b: Cohorts B1, D1, E1)	With Prior KRASi	DISCONTINUED	KRASi Discon. Due to Progression	1	1	Progressive Disease	2.7269	.	.	.	.
26	12	Monotherapy in All Tumor Types: LY3537982 (Phase 1a excluding 50 mg BID + Phase 1b: Cohorts B1, D1, E1)	With Prior KRASi	DISCONTINUED	KRASi Discon. Due to Progression	1	1	Time on Treatment	.	0	4.13963	.	.
27	1	Monotherapy in All Tumor Types: LY3537982 (Phase 1a + Phase 1b: Cohorts B1, B10, D1, E1, E2)	NSCLC	DISCONTINUED		1	1	Time on Treatment	.	0	4.04107	.	.
27	4	Monotherapy in All Tumor Types: LY3537982 (Phase 1a excluding 50 mg BID + Phase 1b: Cohorts B1, D1, E1)	NSCLC	DISCONTINUED		1	1	Time on Treatment	.	0	4.04107	.	.
27	9	Monotherapy in All Tumor Types: LY3537982 (Phase 1a + Phase 1b: Cohorts B1, B10, D1, E1, E2)	With Prior KRASi	DISCONTINUED		1	1	Time on Treatment	.	0	4.04107	.	.
27	12	Monotherapy in All Tumor Types: LY3537982 (Phase 1a excluding 50 mg BID + Phase 1b: Cohorts B1, D1, E1)	With Prior KRASi	DISCONTINUED		1	1	Time on Treatment	.	0	4.04107	.	.
28	1	Monotherapy in All Tumor Types: LY3537982 (Phase 1a + Phase 1b: Cohorts B1, B10, D1, E1, E2)	NSCLC	DISCONTINUED		1	1	Death	4.43532	.	.	.	.
28	1	Monotherapy in All Tumor Types: LY3537982 (Phase 1a + Phase 1b: Cohorts B1, B10, D1, E1, E2)	NSCLC	DISCONTINUED		1	1	Death after Treatment	.	.	.	4.04107	4.43532
28	1	Monotherapy in All Tumor Types: LY3537982 (Phase 1a + Phase 1b: Cohorts B1, B10, D1, E1, E2)	NSCLC	DISCONTINUED		1	1	Progressive Disease	4.00821	.	.	.	.
28	1	Monotherapy in All Tumor Types: LY3537982 (Phase 1a + Phase 1b: Cohorts B1, B10, D1, E1, E2)	NSCLC	DISCONTINUED		1	1	Time on Treatment	.	0	4.04107	.	.
28	4	Monotherapy in All Tumor Types: LY3537982 (Phase 1a excluding 50 mg BID + Phase 1b: Cohorts B1, D1, E1)	NSCLC	DISCONTINUED		1	1	Death	4.43532	.	.	.	.
28	4	Monotherapy in All Tumor Types: LY3537982 (Phase 1a excluding 50 mg BID + Phase 1b: Cohorts B1, D1, E1)	NSCLC	DISCONTINUED		1	1	Death after Treatment	.	.	.	4.04107	4.43532
28	4	Monotherapy in All Tumor Types: LY3537982 (Phase 1a excluding 50 mg BID + Phase 1b: Cohorts B1, D1, E1)	NSCLC	DISCONTINUED		1	1	Progressive Disease	4.00821	.	.	.	.
28	4	Monotherapy in All Tumor Types: LY3537982 (Phase 1a excluding 50 mg BID + Phase 1b: Cohorts B1, D1, E1)	NSCLC	DISCONTINUED		1	1	Time on Treatment	.	0	4.04107	.	.
28	9	Monotherapy in All Tumor Types: LY3537982 (Phase 1a + Phase 1b: Cohorts B1, B10, D1, E1, E2)	With Prior KRASi	DISCONTINUED	KRASi Discon. Due to Progression	1	1	Death	4.43532	.	.	.	.
28	9	Monotherapy in All Tumor Types: LY3537982 (Phase 1a + Phase 1b: Cohorts B1, B10, D1, E1, E2)	With Prior KRASi	DISCONTINUED	KRASi Discon. Due to Progression	1	1	Death after Treatment	.	.	.	4.04107	4.43532
28	9	Monotherapy in All Tumor Types: LY3537982 (Phase 1a + Phase 1b: Cohorts B1, B10, D1, E1, E2)	With Prior KRASi	DISCONTINUED	KRASi Discon. Due to Progression	1	1	KRASi Discon. Due to Progression	4.43532	.	.	.	.
28	9	Monotherapy in All Tumor Types: LY3537982 (Phase 1a + Phase 1b: Cohorts B1, B10, D1, E1, E2)	With Prior KRASi	DISCONTINUED	KRASi Discon. Due to Progression	1	1	Progressive Disease	4.00821	.	.	.	.
28	9	Monotherapy in All Tumor Types: LY3537982 (Phase 1a + Phase 1b: Cohorts B1, B10, D1, E1, E2)	With Prior KRASi	DISCONTINUED	KRASi Discon. Due to Progression	1	1	Time on Treatment	.	0	4.04107	.	.
28	12	Monotherapy in All Tumor Types: LY3537982 (Phase 1a excluding 50 mg BID + Phase 1b: Cohorts B1, D1, E1)	With Prior KRASi	DISCONTINUED	KRASi Discon. Due to Progression	1	1	Death	4.43532	.	.	.	.
28	12	Monotherapy in All Tumor Types: LY3537982 (Phase 1a excluding 50 mg BID + Phase 1b: Cohorts B1, D1, E1)	With Prior KRASi	DISCONTINUED	KRASi Discon. Due to Progression	1	1	Death after Treatment	.	.	.	4.04107	4.43532
28	12	Monotherapy in All Tumor Types: LY3537982 (Phase 1a excluding 50 mg BID + Phase 1b: Cohorts B1, D1, E1)	With Prior KRASi	DISCONTINUED	KRASi Discon. Due to Progression	1	1	KRASi Discon. Due to Progression	4.43532	.	.	.	.
28	12	Monotherapy in All Tumor Types: LY3537982 (Phase 1a excluding 50 mg BID + Phase 1b: Cohorts B1, D1, E1)	With Prior KRASi	DISCONTINUED	KRASi Discon. Due to Progression	1	1	Progressive Disease	4.00821	.	.	.	.
28	12	Monotherapy in All Tumor Types: LY3537982 (Phase 1a excluding 50 mg BID + Phase 1b: Cohorts B1, D1, E1)	With Prior KRASi	DISCONTINUED	KRASi Discon. Due to Progression	1	1	Time on Treatment	.	0	4.04107	.	.
29	1	Monotherapy in All Tumor Types: LY3537982 (Phase 1a + Phase 1b: Cohorts B1, B10, D1, E1, E2)	NSCLC	ONGOING		1	0	Time on Treatment	.	0	3.28542	.	.
29	4	Monotherapy in All Tumor Types: LY3537982 (Phase 1a excluding 50 mg BID + Phase 1b: Cohorts B1, D1, E1)	NSCLC	ONGOING		1	0	Time on Treatment	.	0	3.28542	.	.
29	9	Monotherapy in All Tumor Types: LY3537982 (Phase 1a + Phase 1b: Cohorts B1, B10, D1, E1, E2)	With Prior KRASi	ONGOING	KRASi Discon. Due to Progression	1	0	KRASi Discon. Due to Progression	3.28542	.	.	.	.
29	9	Monotherapy in All Tumor Types: LY3537982 (Phase 1a + Phase 1b: Cohorts B1, B10, D1, E1, E2)	With Prior KRASi	ONGOING	KRASi Discon. Due to Progression	1	0	Time on Treatment	.	0	3.28542	.	.
29	12	Monotherapy in All Tumor Types: LY3537982 (Phase 1a excluding 50 mg BID + Phase 1b: Cohorts B1, D1, E1)	With Prior KRASi	ONGOING	KRASi Discon. Due to Progression	1	0	KRASi Discon. Due to Progression	3.28542	.	.	.	.
29	12	Monotherapy in All Tumor Types: LY3537982 (Phase 1a excluding 50 mg BID + Phase 1b: Cohorts B1, D1, E1)	With Prior KRASi	ONGOING	KRASi Discon. Due to Progression	1	0	Time on Treatment	.	0	3.28542	.	.
30	1	Monotherapy in All Tumor Types: LY3537982 (Phase 1a + Phase 1b: Cohorts B1, B10, D1, E1, E2)	NSCLC	DISCONTINUED		1	1	Death	12.6817	.	.	.	.
30	1	Monotherapy in All Tumor Types: LY3537982 (Phase 1a + Phase 1b: Cohorts B1, B10, D1, E1, E2)	NSCLC	DISCONTINUED		1	1	Death after Treatment	.	.	.	3.05544	12.6817
30	1	Monotherapy in All Tumor Types: LY3537982 (Phase 1a + Phase 1b: Cohorts B1, B10, D1, E1, E2)	NSCLC	DISCONTINUED		1	1	Progressive Disease	1.41273	.	.	.	.
30	1	Monotherapy in All Tumor Types: LY3537982 (Phase 1a + Phase 1b: Cohorts B1, B10, D1, E1, E2)	NSCLC	DISCONTINUED		1	1	Time on Treatment	.	0	3.05544	.	.
30	4	Monotherapy in All Tumor Types: LY3537982 (Phase 1a excluding 50 mg BID + Phase 1b: Cohorts B1, D1, E1)	NSCLC	DISCONTINUED		1	1	Death	12.6817	.	.	.	.
30	4	Monotherapy in All Tumor Types: LY3537982 (Phase 1a excluding 50 mg BID + Phase 1b: Cohorts B1, D1, E1)	NSCLC	DISCONTINUED		1	1	Death after Treatment	.	.	.	3.05544	12.6817
30	4	Monotherapy in All Tumor Types: LY3537982 (Phase 1a excluding 50 mg BID + Phase 1b: Cohorts B1, D1, E1)	NSCLC	DISCONTINUED		1	1	Progressive Disease	1.41273	.	.	.	.
30	4	Monotherapy in All Tumor Types: LY3537982 (Phase 1a excluding 50 mg BID + Phase 1b: Cohorts B1, D1, E1)	NSCLC	DISCONTINUED		1	1	Time on Treatment	.	0	3.05544	.	.
30	9	Monotherapy in All Tumor Types: LY3537982 (Phase 1a + Phase 1b: Cohorts B1, B10, D1, E1, E2)	With Prior KRASi	DISCONTINUED	KRASi Discon. Due to Progression	1	1	Death	12.6817	.	.	.	.
30	9	Monotherapy in All Tumor Types: LY3537982 (Phase 1a + Phase 1b: Cohorts B1, B10, D1, E1, E2)	With Prior KRASi	DISCONTINUED	KRASi Discon. Due to Progression	1	1	Death after Treatment	.	.	.	3.05544	12.6817
30	9	Monotherapy in All Tumor Types: LY3537982 (Phase 1a + Phase 1b: Cohorts B1, B10, D1, E1, E2)	With Prior KRASi	DISCONTINUED	KRASi Discon. Due to Progression	1	1	KRASi Discon. Due to Progression	12.6817	.	.	.	.
30	9	Monotherapy in All Tumor Types: LY3537982 (Phase 1a + Phase 1b: Cohorts B1, B10, D1, E1, E2)	With Prior KRASi	DISCONTINUED	KRASi Discon. Due to Progression	1	1	Progressive Disease	1.41273	.	.	.	.
30	9	Monotherapy in All Tumor Types: LY3537982 (Phase 1a + Phase 1b: Cohorts B1, B10, D1, E1, E2)	With Prior KRASi	DISCONTINUED	KRASi Discon. Due to Progression	1	1	Time on Treatment	.	0	3.05544	.	.
30	12	Monotherapy in All Tumor Types: LY3537982 (Phase 1a excluding 50 mg BID + Phase 1b: Cohorts B1, D1, E1)	With Prior KRASi	DISCONTINUED	KRASi Discon. Due to Progression	1	1	Death	12.6817	.	.	.	.
30	12	Monotherapy in All Tumor Types: LY3537982 (Phase 1a excluding 50 mg BID + Phase 1b: Cohorts B1, D1, E1)	With Prior KRASi	DISCONTINUED	KRASi Discon. Due to Progression	1	1	Death after Treatment	.	.	.	3.05544	12.6817
30	12	Monotherapy in All Tumor Types: LY3537982 (Phase 1a excluding 50 mg BID + Phase 1b: Cohorts B1, D1, E1)	With Prior KRASi	DISCONTINUED	KRASi Discon. Due to Progression	1	1	KRASi Discon. Due to Progression	12.6817	.	.	.	.
30	12	Monotherapy in All Tumor Types: LY3537982 (Phase 1a excluding 50 mg BID + Phase 1b: Cohorts B1, D1, E1)	With Prior KRASi	DISCONTINUED	KRASi Discon. Due to Progression	1	1	Progressive Disease	1.41273	.	.	.	.
30	12	Monotherapy in All Tumor Types: LY3537982 (Phase 1a excluding 50 mg BID + Phase 1b: Cohorts B1, D1, E1)	With Prior KRASi	DISCONTINUED	KRASi Discon. Due to Progression	1	1	Time on Treatment	.	0	3.05544	.	.
31	1	Monotherapy in All Tumor Types: LY3537982 (Phase 1a + Phase 1b: Cohorts B1, B10, D1, E1, E2)	NSCLC	DISCONTINUED		1	1	Death	6.53799	.	.	.	.
31	1	Monotherapy in All Tumor Types: LY3537982 (Phase 1a + Phase 1b: Cohorts B1, B10, D1, E1, E2)	NSCLC	DISCONTINUED		1	1	Death after Treatment	.	.	.	2.92402	6.53799
31	1	Monotherapy in All Tumor Types: LY3537982 (Phase 1a + Phase 1b: Cohorts B1, B10, D1, E1, E2)	NSCLC	DISCONTINUED		1	1	Progressive Disease	2.89117	.	.	.	.
31	1	Monotherapy in All Tumor Types: LY3537982 (Phase 1a + Phase 1b: Cohorts B1, B10, D1, E1, E2)	NSCLC	DISCONTINUED		1	1	Time on Treatment	.	0	2.92402	.	.
31	4	Monotherapy in All Tumor Types: LY3537982 (Phase 1a excluding 50 mg BID + Phase 1b: Cohorts B1, D1, E1)	NSCLC	DISCONTINUED		1	1	Death	6.53799	.	.	.	.
31	4	Monotherapy in All Tumor Types: LY3537982 (Phase 1a excluding 50 mg BID + Phase 1b: Cohorts B1, D1, E1)	NSCLC	DISCONTINUED		1	1	Death after Treatment	.	.	.	2.92402	6.53799
31	4	Monotherapy in All Tumor Types: LY3537982 (Phase 1a excluding 50 mg BID + Phase 1b: Cohorts B1, D1, E1)	NSCLC	DISCONTINUED		1	1	Progressive Disease	2.89117	.	.	.	.
31	4	Monotherapy in All Tumor Types: LY3537982 (Phase 1a excluding 50 mg BID + Phase 1b: Cohorts B1, D1, E1)	NSCLC	DISCONTINUED		1	1	Time on Treatment	.	0	2.92402	.	.
31	9	Monotherapy in All Tumor Types: LY3537982 (Phase 1a + Phase 1b: Cohorts B1, B10, D1, E1, E2)	With Prior KRASi	DISCONTINUED	KRASi Discon. Due to Toxicity	1	1	Death	6.53799	.	.	.	.
31	9	Monotherapy in All Tumor Types: LY3537982 (Phase 1a + Phase 1b: Cohorts B1, B10, D1, E1, E2)	With Prior KRASi	DISCONTINUED	KRASi Discon. Due to Toxicity	1	1	Death after Treatment	.	.	.	2.92402	6.53799
31	9	Monotherapy in All Tumor Types: LY3537982 (Phase 1a + Phase 1b: Cohorts B1, B10, D1, E1, E2)	With Prior KRASi	DISCONTINUED	KRASi Discon. Due to Toxicity	1	1	KRASi Discon. Due to Toxicity	6.53799	.	.	.	.
31	9	Monotherapy in All Tumor Types: LY3537982 (Phase 1a + Phase 1b: Cohorts B1, B10, D1, E1, E2)	With Prior KRASi	DISCONTINUED	KRASi Discon. Due to Toxicity	1	1	Progressive Disease	2.89117	.	.	.	.
31	9	Monotherapy in All Tumor Types: LY3537982 (Phase 1a + Phase 1b: Cohorts B1, B10, D1, E1, E2)	With Prior KRASi	DISCONTINUED	KRASi Discon. Due to Toxicity	1	1	Time on Treatment	.	0	2.92402	.	.
31	12	Monotherapy in All Tumor Types: LY3537982 (Phase 1a excluding 50 mg BID + Phase 1b: Cohorts B1, D1, E1)	With Prior KRASi	DISCONTINUED	KRASi Discon. Due to Toxicity	1	1	Death	6.53799	.	.	.	.
31	12	Monotherapy in All Tumor Types: LY3537982 (Phase 1a excluding 50 mg BID + Phase 1b: Cohorts B1, D1, E1)	With Prior KRASi	DISCONTINUED	KRASi Discon. Due to Toxicity	1	1	Death after Treatment	.	.	.	2.92402	6.53799
31	12	Monotherapy in All Tumor Types: LY3537982 (Phase 1a excluding 50 mg BID + Phase 1b: Cohorts B1, D1, E1)	With Prior KRASi	DISCONTINUED	KRASi Discon. Due to Toxicity	1	1	KRASi Discon. Due to Toxicity	6.53799	.	.	.	.
31	12	Monotherapy in All Tumor Types: LY3537982 (Phase 1a excluding 50 mg BID + Phase 1b: Cohorts B1, D1, E1)	With Prior KRASi	DISCONTINUED	KRASi Discon. Due to Toxicity	1	1	Progressive Disease	2.89117	.	.	.	.
31	12	Monotherapy in All Tumor Types: LY3537982 (Phase 1a excluding 50 mg BID + Phase 1b: Cohorts B1, D1, E1)	With Prior KRASi	DISCONTINUED	KRASi Discon. Due to Toxicity	1	1	Time on Treatment	.	0	2.92402	.	.
32	1	Monotherapy in All Tumor Types: LY3537982 (Phase 1a + Phase 1b: Cohorts B1, B10, D1, E1, E2)	NSCLC	DISCONTINUED		1	1	Progressive Disease	1.31417	.	.	.	.
32	1	Monotherapy in All Tumor Types: LY3537982 (Phase 1a + Phase 1b: Cohorts B1, B10, D1, E1, E2)	NSCLC	DISCONTINUED		1	1	Time on Treatment	.	0	2.79261	.	.
32	4	Monotherapy in All Tumor Types: LY3537982 (Phase 1a excluding 50 mg BID + Phase 1b: Cohorts B1, D1, E1)	NSCLC	DISCONTINUED		1	1	Progressive Disease	1.31417	.	.	.	.
32	4	Monotherapy in All Tumor Types: LY3537982 (Phase 1a excluding 50 mg BID + Phase 1b: Cohorts B1, D1, E1)	NSCLC	DISCONTINUED		1	1	Time on Treatment	.	0	2.79261	.	.
32	9	Monotherapy in All Tumor Types: LY3537982 (Phase 1a + Phase 1b: Cohorts B1, B10, D1, E1, E2)	With Prior KRASi	DISCONTINUED	KRASi Discon. Due to Progression	1	1	KRASi Discon. Due to Progression	2.79261	.	.	.	.
32	9	Monotherapy in All Tumor Types: LY3537982 (Phase 1a + Phase 1b: Cohorts B1, B10, D1, E1, E2)	With Prior KRASi	DISCONTINUED	KRASi Discon. Due to Progression	1	1	Progressive Disease	1.31417	.	.	.	.
32	9	Monotherapy in All Tumor Types: LY3537982 (Phase 1a + Phase 1b: Cohorts B1, B10, D1, E1, E2)	With Prior KRASi	DISCONTINUED	KRASi Discon. Due to Progression	1	1	Time on Treatment	.	0	2.79261	.	.
32	12	Monotherapy in All Tumor Types: LY3537982 (Phase 1a excluding 50 mg BID + Phase 1b: Cohorts B1, D1, E1)	With Prior KRASi	DISCONTINUED	KRASi Discon. Due to Progression	1	1	KRASi Discon. Due to Progression	2.79261	.	.	.	.
32	12	Monotherapy in All Tumor Types: LY3537982 (Phase 1a excluding 50 mg BID + Phase 1b: Cohorts B1, D1, E1)	With Prior KRASi	DISCONTINUED	KRASi Discon. Due to Progression	1	1	Progressive Disease	1.31417	.	.	.	.
32	12	Monotherapy in All Tumor Types: LY3537982 (Phase 1a excluding 50 mg BID + Phase 1b: Cohorts B1, D1, E1)	With Prior KRASi	DISCONTINUED	KRASi Discon. Due to Progression	1	1	Time on Treatment	.	0	2.79261	.	.
33	1	Monotherapy in All Tumor Types: LY3537982 (Phase 1a + Phase 1b: Cohorts B1, B10, D1, E1, E2)	NSCLC	DISCONTINUED		1	1	Death	4.17248	.	.	.	.
33	1	Monotherapy in All Tumor Types: LY3537982 (Phase 1a + Phase 1b: Cohorts B1, B10, D1, E1, E2)	NSCLC	DISCONTINUED		1	1	Death after Treatment	.	.	.	2.79261	4.17248
33	1	Monotherapy in All Tumor Types: LY3537982 (Phase 1a + Phase 1b: Cohorts B1, B10, D1, E1, E2)	NSCLC	DISCONTINUED		1	1	Progressive Disease	2.82546	.	.	.	.
33	1	Monotherapy in All Tumor Types: LY3537982 (Phase 1a + Phase 1b: Cohorts B1, B10, D1, E1, E2)	NSCLC	DISCONTINUED		1	1	Time on Treatment	.	0	2.79261	.	.
33	4	Monotherapy in All Tumor Types: LY3537982 (Phase 1a excluding 50 mg BID + Phase 1b: Cohorts B1, D1, E1)	NSCLC	DISCONTINUED		1	1	Death	4.17248	.	.	.	.
33	4	Monotherapy in All Tumor Types: LY3537982 (Phase 1a excluding 50 mg BID + Phase 1b: Cohorts B1, D1, E1)	NSCLC	DISCONTINUED		1	1	Death after Treatment	.	.	.	2.79261	4.17248
33	4	Monotherapy in All Tumor Types: LY3537982 (Phase 1a excluding 50 mg BID + Phase 1b: Cohorts B1, D1, E1)	NSCLC	DISCONTINUED		1	1	Progressive Disease	2.82546	.	.	.	.
33	4	Monotherapy in All Tumor Types: LY3537982 (Phase 1a excluding 50 mg BID + Phase 1b: Cohorts B1, D1, E1)	NSCLC	DISCONTINUED		1	1	Time on Treatment	.	0	2.79261	.	.
33	9	Monotherapy in All Tumor Types: LY3537982 (Phase 1a + Phase 1b: Cohorts B1, B10, D1, E1, E2)	With Prior KRASi	DISCONTINUED	KRASi Discon. Due to Progression	1	1	Death	4.17248	.	.	.	.
33	9	Monotherapy in All Tumor Types: LY3537982 (Phase 1a + Phase 1b: Cohorts B1, B10, D1, E1, E2)	With Prior KRASi	DISCONTINUED	KRASi Discon. Due to Progression	1	1	Death after Treatment	.	.	.	2.79261	4.17248
33	9	Monotherapy in All Tumor Types: LY3537982 (Phase 1a + Phase 1b: Cohorts B1, B10, D1, E1, E2)	With Prior KRASi	DISCONTINUED	KRASi Discon. Due to Progression	1	1	KRASi Discon. Due to Progression	4.17248	.	.	.	.
33	9	Monotherapy in All Tumor Types: LY3537982 (Phase 1a + Phase 1b: Cohorts B1, B10, D1, E1, E2)	With Prior KRASi	DISCONTINUED	KRASi Discon. Due to Progression	1	1	Progressive Disease	2.82546	.	.	.	.
33	9	Monotherapy in All Tumor Types: LY3537982 (Phase 1a + Phase 1b: Cohorts B1, B10, D1, E1, E2)	With Prior KRASi	DISCONTINUED	KRASi Discon. Due to Progression	1	1	Time on Treatment	.	0	2.79261	.	.
33	12	Monotherapy in All Tumor Types: LY3537982 (Phase 1a excluding 50 mg BID + Phase 1b: Cohorts B1, D1, E1)	With Prior KRASi	DISCONTINUED	KRASi Discon. Due to Progression	1	1	Death	4.17248	.	.	.	.
33	12	Monotherapy in All Tumor Types: LY3537982 (Phase 1a excluding 50 mg BID + Phase 1b: Cohorts B1, D1, E1)	With Prior KRASi	DISCONTINUED	KRASi Discon. Due to Progression	1	1	Death after Treatment	.	.	.	2.79261	4.17248
33	12	Monotherapy in All Tumor Types: LY3537982 (Phase 1a excluding 50 mg BID + Phase 1b: Cohorts B1, D1, E1)	With Prior KRASi	DISCONTINUED	KRASi Discon. Due to Progression	1	1	KRASi Discon. Due to Progression	4.17248	.	.	.	.
33	12	Monotherapy in All Tumor Types: LY3537982 (Phase 1a excluding 50 mg BID + Phase 1b: Cohorts B1, D1, E1)	With Prior KRASi	DISCONTINUED	KRASi Discon. Due to Progression	1	1	Progressive Disease	2.82546	.	.	.	.
33	12	Monotherapy in All Tumor Types: LY3537982 (Phase 1a excluding 50 mg BID + Phase 1b: Cohorts B1, D1, E1)	With Prior KRASi	DISCONTINUED	KRASi Discon. Due to Progression	1	1	Time on Treatment	.	0	2.79261	.	.
34	1	Monotherapy in All Tumor Types: LY3537982 (Phase 1a + Phase 1b: Cohorts B1, B10, D1, E1, E2)	NSCLC	DISCONTINUED		1	1	Death	6.73511	.	.	.	.
34	1	Monotherapy in All Tumor Types: LY3537982 (Phase 1a + Phase 1b: Cohorts B1, B10, D1, E1, E2)	NSCLC	DISCONTINUED		1	1	Death after Treatment	.	.	.	2.75975	6.73511
34	1	Monotherapy in All Tumor Types: LY3537982 (Phase 1a + Phase 1b: Cohorts B1, B10, D1, E1, E2)	NSCLC	DISCONTINUED		1	1	Progressive Disease	2.75975	.	.	.	.
34	1	Monotherapy in All Tumor Types: LY3537982 (Phase 1a + Phase 1b: Cohorts B1, B10, D1, E1, E2)	NSCLC	DISCONTINUED		1	1	Time on Treatment	.	0	2.75975	.	.
34	4	Monotherapy in All Tumor Types: LY3537982 (Phase 1a excluding 50 mg BID + Phase 1b: Cohorts B1, D1, E1)	NSCLC	DISCONTINUED		1	1	Death	6.73511	.	.	.	.
34	4	Monotherapy in All Tumor Types: LY3537982 (Phase 1a excluding 50 mg BID + Phase 1b: Cohorts B1, D1, E1)	NSCLC	DISCONTINUED		1	1	Death after Treatment	.	.	.	2.75975	6.73511
34	4	Monotherapy in All Tumor Types: LY3537982 (Phase 1a excluding 50 mg BID + Phase 1b: Cohorts B1, D1, E1)	NSCLC	DISCONTINUED		1	1	Progressive Disease	2.75975	.	.	.	.
34	4	Monotherapy in All Tumor Types: LY3537982 (Phase 1a excluding 50 mg BID + Phase 1b: Cohorts B1, D1, E1)	NSCLC	DISCONTINUED		1	1	Time on Treatment	.	0	2.75975	.	.
34	9	Monotherapy in All Tumor Types: LY3537982 (Phase 1a + Phase 1b: Cohorts B1, B10, D1, E1, E2)	With Prior KRASi	DISCONTINUED	KRASi Discon. Due to Toxicity	1	1	Death	6.73511	.	.	.	.
34	9	Monotherapy in All Tumor Types: LY3537982 (Phase 1a + Phase 1b: Cohorts B1, B10, D1, E1, E2)	With Prior KRASi	DISCONTINUED	KRASi Discon. Due to Toxicity	1	1	Death after Treatment	.	.	.	2.75975	6.73511
34	9	Monotherapy in All Tumor Types: LY3537982 (Phase 1a + Phase 1b: Cohorts B1, B10, D1, E1, E2)	With Prior KRASi	DISCONTINUED	KRASi Discon. Due to Toxicity	1	1	KRASi Discon. Due to Toxicity	6.73511	.	.	.	.
34	9	Monotherapy in All Tumor Types: LY3537982 (Phase 1a + Phase 1b: Cohorts B1, B10, D1, E1, E2)	With Prior KRASi	DISCONTINUED	KRASi Discon. Due to Toxicity	1	1	Progressive Disease	2.75975	.	.	.	.
34	9	Monotherapy in All Tumor Types: LY3537982 (Phase 1a + Phase 1b: Cohorts B1, B10, D1, E1, E2)	With Prior KRASi	DISCONTINUED	KRASi Discon. Due to Toxicity	1	1	Time on Treatment	.	0	2.75975	.	.
34	12	Monotherapy in All Tumor Types: LY3537982 (Phase 1a excluding 50 mg BID + Phase 1b: Cohorts B1, D1, E1)	With Prior KRASi	DISCONTINUED	KRASi Discon. Due to Toxicity	1	1	Death	6.73511	.	.	.	.
34	12	Monotherapy in All Tumor Types: LY3537982 (Phase 1a excluding 50 mg BID + Phase 1b: Cohorts B1, D1, E1)	With Prior KRASi	DISCONTINUED	KRASi Discon. Due to Toxicity	1	1	Death after Treatment	.	.	.	2.75975	6.73511
34	12	Monotherapy in All Tumor Types: LY3537982 (Phase 1a excluding 50 mg BID + Phase 1b: Cohorts B1, D1, E1)	With Prior KRASi	DISCONTINUED	KRASi Discon. Due to Toxicity	1	1	KRASi Discon. Due to Toxicity	6.73511	.	.	.	.
34	12	Monotherapy in All Tumor Types: LY3537982 (Phase 1a excluding 50 mg BID + Phase 1b: Cohorts B1, D1, E1)	With Prior KRASi	DISCONTINUED	KRASi Discon. Due to Toxicity	1	1	Progressive Disease	2.75975	.	.	.	.
34	12	Monotherapy in All Tumor Types: LY3537982 (Phase 1a excluding 50 mg BID + Phase 1b: Cohorts B1, D1, E1)	With Prior KRASi	DISCONTINUED	KRASi Discon. Due to Toxicity	1	1	Time on Treatment	.	0	2.75975	.	.
35	1	Monotherapy in All Tumor Types: LY3537982 (Phase 1a + Phase 1b: Cohorts B1, B10, D1, E1, E2)	NSCLC	DISCONTINUED		1	1	Progressive Disease	2.62834	.	.	.	.
35	1	Monotherapy in All Tumor Types: LY3537982 (Phase 1a + Phase 1b: Cohorts B1, B10, D1, E1, E2)	NSCLC	DISCONTINUED		1	1	Time on Treatment	.	0	2.7269	.	.
35	4	Monotherapy in All Tumor Types: LY3537982 (Phase 1a excluding 50 mg BID + Phase 1b: Cohorts B1, D1, E1)	NSCLC	DISCONTINUED		1	1	Progressive Disease	2.62834	.	.	.	.
35	4	Monotherapy in All Tumor Types: LY3537982 (Phase 1a excluding 50 mg BID + Phase 1b: Cohorts B1, D1, E1)	NSCLC	DISCONTINUED		1	1	Time on Treatment	.	0	2.7269	.	.
35	9	Monotherapy in All Tumor Types: LY3537982 (Phase 1a + Phase 1b: Cohorts B1, B10, D1, E1, E2)	With Prior KRASi	DISCONTINUED	KRASi Discon. Due to Progression	1	1	KRASi Discon. Due to Progression	2.7269	.	.	.	.
35	9	Monotherapy in All Tumor Types: LY3537982 (Phase 1a + Phase 1b: Cohorts B1, B10, D1, E1, E2)	With Prior KRASi	DISCONTINUED	KRASi Discon. Due to Progression	1	1	Progressive Disease	2.62834	.	.	.	.
35	9	Monotherapy in All Tumor Types: LY3537982 (Phase 1a + Phase 1b: Cohorts B1, B10, D1, E1, E2)	With Prior KRASi	DISCONTINUED	KRASi Discon. Due to Progression	1	1	Time on Treatment	.	0	2.7269	.	.
35	12	Monotherapy in All Tumor Types: LY3537982 (Phase 1a excluding 50 mg BID + Phase 1b: Cohorts B1, D1, E1)	With Prior KRASi	DISCONTINUED	KRASi Discon. Due to Progression	1	1	KRASi Discon. Due to Progression	2.7269	.	.	.	.
35	12	Monotherapy in All Tumor Types: LY3537982 (Phase 1a excluding 50 mg BID + Phase 1b: Cohorts B1, D1, E1)	With Prior KRASi	DISCONTINUED	KRASi Discon. Due to Progression	1	1	Progressive Disease	2.62834	.	.	.	.
35	12	Monotherapy in All Tumor Types: LY3537982 (Phase 1a excluding 50 mg BID + Phase 1b: Cohorts B1, D1, E1)	With Prior KRASi	DISCONTINUED	KRASi Discon. Due to Progression	1	1	Time on Treatment	.	0	2.7269	.	.
36	1	Monotherapy in All Tumor Types: LY3537982 (Phase 1a + Phase 1b: Cohorts B1, B10, D1, E1, E2)	NSCLC	DISCONTINUED		1	1	Death	5.97947	.	.	.	.
36	1	Monotherapy in All Tumor Types: LY3537982 (Phase 1a + Phase 1b: Cohorts B1, B10, D1, E1, E2)	NSCLC	DISCONTINUED		1	1	Death after Treatment	.	.	.	2.29979	5.97947
36	1	Monotherapy in All Tumor Types: LY3537982 (Phase 1a + Phase 1b: Cohorts B1, B10, D1, E1, E2)	NSCLC	DISCONTINUED		1	1	Time on Treatment	.	0	2.29979	.	.
36	4	Monotherapy in All Tumor Types: LY3537982 (Phase 1a excluding 50 mg BID + Phase 1b: Cohorts B1, D1, E1)	NSCLC	DISCONTINUED		1	1	Death	5.97947	.	.	.	.
36	4	Monotherapy in All Tumor Types: LY3537982 (Phase 1a excluding 50 mg BID + Phase 1b: Cohorts B1, D1, E1)	NSCLC	DISCONTINUED		1	1	Death after Treatment	.	.	.	2.29979	5.97947
36	4	Monotherapy in All Tumor Types: LY3537982 (Phase 1a excluding 50 mg BID + Phase 1b: Cohorts B1, D1, E1)	NSCLC	DISCONTINUED		1	1	Time on Treatment	.	0	2.29979	.	.
36	9	Monotherapy in All Tumor Types: LY3537982 (Phase 1a + Phase 1b: Cohorts B1, B10, D1, E1, E2)	With Prior KRASi	DISCONTINUED	KRASi Discon. Due to Toxicity	1	1	Death	5.97947	.	.	.	.
36	9	Monotherapy in All Tumor Types: LY3537982 (Phase 1a + Phase 1b: Cohorts B1, B10, D1, E1, E2)	With Prior KRASi	DISCONTINUED	KRASi Discon. Due to Toxicity	1	1	Death after Treatment	.	.	.	2.29979	5.97947
36	9	Monotherapy in All Tumor Types: LY3537982 (Phase 1a + Phase 1b: Cohorts B1, B10, D1, E1, E2)	With Prior KRASi	DISCONTINUED	KRASi Discon. Due to Toxicity	1	1	KRASi Discon. Due to Toxicity	5.97947	.	.	.	.
36	9	Monotherapy in All Tumor Types: LY3537982 (Phase 1a + Phase 1b: Cohorts B1, B10, D1, E1, E2)	With Prior KRASi	DISCONTINUED	KRASi Discon. Due to Toxicity	1	1	Time on Treatment	.	0	2.29979	.	.
36	12	Monotherapy in All Tumor Types: LY3537982 (Phase 1a excluding 50 mg BID + Phase 1b: Cohorts B1, D1, E1)	With Prior KRASi	DISCONTINUED	KRASi Discon. Due to Toxicity	1	1	Death	5.97947	.	.	.	.
36	12	Monotherapy in All Tumor Types: LY3537982 (Phase 1a excluding 50 mg BID + Phase 1b: Cohorts B1, D1, E1)	With Prior KRASi	DISCONTINUED	KRASi Discon. Due to Toxicity	1	1	Death after Treatment	.	.	.	2.29979	5.97947
36	12	Monotherapy in All Tumor Types: LY3537982 (Phase 1a excluding 50 mg BID + Phase 1b: Cohorts B1, D1, E1)	With Prior KRASi	DISCONTINUED	KRASi Discon. Due to Toxicity	1	1	KRASi Discon. Due to Toxicity	5.97947	.	.	.	.
36	12	Monotherapy in All Tumor Types: LY3537982 (Phase 1a excluding 50 mg BID + Phase 1b: Cohorts B1, D1, E1)	With Prior KRASi	DISCONTINUED	KRASi Discon. Due to Toxicity	1	1	Time on Treatment	.	0	2.29979	.	.
37	1	Monotherapy in All Tumor Types: LY3537982 (Phase 1a + Phase 1b: Cohorts B1, B10, D1, E1, E2)	NSCLC	DISCONTINUED		1	1	Death	3.31828	.	.	.	.
37	1	Monotherapy in All Tumor Types: LY3537982 (Phase 1a + Phase 1b: Cohorts B1, B10, D1, E1, E2)	NSCLC	DISCONTINUED		1	1	Death after Treatment	.	.	.	1.31417	3.31828
37	1	Monotherapy in All Tumor Types: LY3537982 (Phase 1a + Phase 1b: Cohorts B1, B10, D1, E1, E2)	NSCLC	DISCONTINUED		1	1	Progressive Disease	1.18275	.	.	.	.
37	1	Monotherapy in All Tumor Types: LY3537982 (Phase 1a + Phase 1b: Cohorts B1, B10, D1, E1, E2)	NSCLC	DISCONTINUED		1	1	Time on Treatment	.	0	1.31417	.	.
37	4	Monotherapy in All Tumor Types: LY3537982 (Phase 1a excluding 50 mg BID + Phase 1b: Cohorts B1, D1, E1)	NSCLC	DISCONTINUED		1	1	Death	3.31828	.	.	.	.
37	4	Monotherapy in All Tumor Types: LY3537982 (Phase 1a excluding 50 mg BID + Phase 1b: Cohorts B1, D1, E1)	NSCLC	DISCONTINUED		1	1	Death after Treatment	.	.	.	1.31417	3.31828
37	4	Monotherapy in All Tumor Types: LY3537982 (Phase 1a excluding 50 mg BID + Phase 1b: Cohorts B1, D1, E1)	NSCLC	DISCONTINUED		1	1	Progressive Disease	1.18275	.	.	.	.
37	4	Monotherapy in All Tumor Types: LY3537982 (Phase 1a excluding 50 mg BID + Phase 1b: Cohorts B1, D1, E1)	NSCLC	DISCONTINUED		1	1	Time on Treatment	.	0	1.31417	.	.
37	9	Monotherapy in All Tumor Types: LY3537982 (Phase 1a + Phase 1b: Cohorts B1, B10, D1, E1, E2)	With Prior KRASi	DISCONTINUED	KRASi Discon. Due to Progression	1	1	Death	3.31828	.	.	.	.
37	9	Monotherapy in All Tumor Types: LY3537982 (Phase 1a + Phase 1b: Cohorts B1, B10, D1, E1, E2)	With Prior KRASi	DISCONTINUED	KRASi Discon. Due to Progression	1	1	Death after Treatment	.	.	.	1.31417	3.31828
37	9	Monotherapy in All Tumor Types: LY3537982 (Phase 1a + Phase 1b: Cohorts B1, B10, D1, E1, E2)	With Prior KRASi	DISCONTINUED	KRASi Discon. Due to Progression	1	1	KRASi Discon. Due to Progression	3.31828	.	.	.	.
37	9	Monotherapy in All Tumor Types: LY3537982 (Phase 1a + Phase 1b: Cohorts B1, B10, D1, E1, E2)	With Prior KRASi	DISCONTINUED	KRASi Discon. Due to Progression	1	1	Progressive Disease	1.18275	.	.	.	.
37	9	Monotherapy in All Tumor Types: LY3537982 (Phase 1a + Phase 1b: Cohorts B1, B10, D1, E1, E2)	With Prior KRASi	DISCONTINUED	KRASi Discon. Due to Progression	1	1	Time on Treatment	.	0	1.31417	.	.
37	12	Monotherapy in All Tumor Types: LY3537982 (Phase 1a excluding 50 mg BID + Phase 1b: Cohorts B1, D1, E1)	With Prior KRASi	DISCONTINUED	KRASi Discon. Due to Progression	1	1	Death	3.31828	.	.	.	.
37	12	Monotherapy in All Tumor Types: LY3537982 (Phase 1a excluding 50 mg BID + Phase 1b: Cohorts B1, D1, E1)	With Prior KRASi	DISCONTINUED	KRASi Discon. Due to Progression	1	1	Death after Treatment	.	.	.	1.31417	3.31828
37	12	Monotherapy in All Tumor Types: LY3537982 (Phase 1a excluding 50 mg BID + Phase 1b: Cohorts B1, D1, E1)	With Prior KRASi	DISCONTINUED	KRASi Discon. Due to Progression	1	1	KRASi Discon. Due to Progression	3.31828	.	.	.	.
37	12	Monotherapy in All Tumor Types: LY3537982 (Phase 1a excluding 50 mg BID + Phase 1b: Cohorts B1, D1, E1)	With Prior KRASi	DISCONTINUED	KRASi Discon. Due to Progression	1	1	Progressive Disease	1.18275	.	.	.	.
37	12	Monotherapy in All Tumor Types: LY3537982 (Phase 1a excluding 50 mg BID + Phase 1b: Cohorts B1, D1, E1)	With Prior KRASi	DISCONTINUED	KRASi Discon. Due to Progression	1	1	Time on Treatment	.	0	1.31417	.	.
38	1	Monotherapy in All Tumor Types: LY3537982 (Phase 1a + Phase 1b: Cohorts B1, B10, D1, E1, E2)	NSCLC	DISCONTINUED		1	0	Death	6.47228	.	.	.	.
38	1	Monotherapy in All Tumor Types: LY3537982 (Phase 1a + Phase 1b: Cohorts B1, B10, D1, E1, E2)	NSCLC	DISCONTINUED		1	0	Death after Treatment	.	.	.	0.229979	6.47228
38	1	Monotherapy in All Tumor Types: LY3537982 (Phase 1a + Phase 1b: Cohorts B1, B10, D1, E1, E2)	NSCLC	DISCONTINUED		1	0	Time on Treatment	.	0	0.229979	.	.
38	4	Monotherapy in All Tumor Types: LY3537982 (Phase 1a excluding 50 mg BID + Phase 1b: Cohorts B1, D1, E1)	NSCLC	DISCONTINUED		1	0	Death	6.47228	.	.	.	.
38	4	Monotherapy in All Tumor Types: LY3537982 (Phase 1a excluding 50 mg BID + Phase 1b: Cohorts B1, D1, E1)	NSCLC	DISCONTINUED		1	0	Death after Treatment	.	.	.	0.229979	6.47228
38	4	Monotherapy in All Tumor Types: LY3537982 (Phase 1a excluding 50 mg BID + Phase 1b: Cohorts B1, D1, E1)	NSCLC	DISCONTINUED		1	0	Time on Treatment	.	0	0.229979	.	.
38	9	Monotherapy in All Tumor Types: LY3537982 (Phase 1a + Phase 1b: Cohorts B1, B10, D1, E1, E2)	With Prior KRASi	DISCONTINUED	KRASi Discon. Due to Progression	1	0	Death	6.47228	.	.	.	.
38	9	Monotherapy in All Tumor Types: LY3537982 (Phase 1a + Phase 1b: Cohorts B1, B10, D1, E1, E2)	With Prior KRASi	DISCONTINUED	KRASi Discon. Due to Progression	1	0	Death after Treatment	.	.	.	0.229979	6.47228
38	9	Monotherapy in All Tumor Types: LY3537982 (Phase 1a + Phase 1b: Cohorts B1, B10, D1, E1, E2)	With Prior KRASi	DISCONTINUED	KRASi Discon. Due to Progression	1	0	KRASi Discon. Due to Progression	6.47228	.	.	.	.
38	9	Monotherapy in All Tumor Types: LY3537982 (Phase 1a + Phase 1b: Cohorts B1, B10, D1, E1, E2)	With Prior KRASi	DISCONTINUED	KRASi Discon. Due to Progression	1	0	Time on Treatment	.	0	0.229979	.	.
38	12	Monotherapy in All Tumor Types: LY3537982 (Phase 1a excluding 50 mg BID + Phase 1b: Cohorts B1, D1, E1)	With Prior KRASi	DISCONTINUED	KRASi Discon. Due to Progression	1	0	Death	6.47228	.	.	.	.
38	12	Monotherapy in All Tumor Types: LY3537982 (Phase 1a excluding 50 mg BID + Phase 1b: Cohorts B1, D1, E1)	With Prior KRASi	DISCONTINUED	KRASi Discon. Due to Progression	1	0	Death after Treatment	.	.	.	0.229979	6.47228
38	12	Monotherapy in All Tumor Types: LY3537982 (Phase 1a excluding 50 mg BID + Phase 1b: Cohorts B1, D1, E1)	With Prior KRASi	DISCONTINUED	KRASi Discon. Due to Progression	1	0	KRASi Discon. Due to Progression	6.47228	.	.	.	.
38	12	Monotherapy in All Tumor Types: LY3537982 (Phase 1a excluding 50 mg BID + Phase 1b: Cohorts B1, D1, E1)	With Prior KRASi	DISCONTINUED	KRASi Discon. Due to Progression	1	0	Time on Treatment	.	0	0.229979	.	.

## Sheet: Fig 4B
Patient	KRAS__G12C	KRAS__G13C	KRAS__Q61R	KRAS__S39F	BRAF	IDH1	KRAS_amp	MAPK1_amp	MYC_amp	Class
1	1	0	0	0	0	0	0	0	0	NE
2	1	0	0	0	0	0	0	0	0	non-responder
3	1	0	0	0	0	0	0	0	0	non-responder
4	1	0	0	0	0	0	0	0	0	non-responder
5	1	0	0	0	0	0	0	0	0	non-responder
6	1	0	0	0	0	0	0	0	0	non-responder
7	1	0	0	0	0	0	0	0	0	non-responder
8	1	0	0	1	0	0	0	0	0	non-responder
9	1	0	0	0	0	0	0	0	0	non-responder
10	1	0	0	0	0	0	1	0	1	non-responder
11	1	0	0	0	0	0	0	0	0	non-responder
12	1	0	0	0	0	0	0	0	0	non-responder
13	1	0	0	0	0	0	0	0	0	non-responder
14	1	0	0	0	0	0	0	0	0	non-responder
15	1	0	0	0	0	0	0	0	0	non-responder
16	0	0	0	0	0	0	0	0	0	non-responder
17	0	1	0	0	0	0	0	0	0	non-responder
18	0	0	0	0	0	0	0	0	0	non-responder
19	1	0	0	0	0	0	1	0	0	responder
20	1	0	0	0	0	0	0	0	0	responder
21	1	0	0	0	0	1	0	0	0	responder
22	1	0	0	0	0	0	0	1	0	responder
23	1	0	0	0	0	0	0	0	0	responder
24	1	0	0	0	0	0	0	0	0	responder
25	1	0	1	0	0	0	0	0	0	responder
26	1	0	0	0	0	0	0	0	0	responder
27	1	0	0	0	0	0	0	0	0	responder
28	1	0	0	0	0	0	0	0	0	responder
29	1	0	0	0	1	0	0	0	0	responder
30	1	0	0	0	0	0	0	0	0	responder
31	1	0	0	0	0	0	0	0	0	responder
32	0	0	0	0	0	0	0	0	0	responder

## Sheet: Fig 4C
ID	Variant	Pretreatment	On treatment
Patient1	KRAS-G12C	6.93	0
Patient1	KRAS-S39F	1.74	0
Patient1	TP53-Q192*	2.72	0
Patient2	KRAS-G13C	0.52	1.63
Patient2	TP53-H179fs*64	0.56	1.59
Patient2	TP53-R249T	0.17	0.12
Patient3	KRAS-G12C	40.75	0.92
Patient3	TP53-G154V	12.76	0.44
Patient3	KRAS-amplification	1.47	0
Patient4	IDH1-R132L	1.28	0
Patient4	KRAS-G12C	15.95	0
Patient4	TP53-H179R	2.66	0
Patient4	TP53-V197M	0.12	0
Patient5	KRAS-G12C	9.47	1.52
Patient5	TP53-Y163C	0.14	0
Patient5	MAPK1-amplification	1.42	0
Patient6	KRAS-G12C	3.82	0
Patient6	KRAS-Q61R	0.86	1.13
Patient6	TP53-E285K	0.63	0
Patient7	BRAF-G469A	0.16	0
Patient7	KRAS-G12C	0.94	0

## Sheet: Supp Fig 2A
TRT	TIME	Mean 50 mg	Mean 100 mg	Mean 150 mg	Mean 200 mg		shaded area	TIME	"low" EC80	"High" EC80
MONO	0	20.1381	39.5667	56.5936	82.1572		between the line	0	19.8364	42.9788
MONO	0.5	23.0744	81.4797	106.94	137.355			12	19.8364	42.9788
MONO	1	56.6274	149.489	236.101	220.201
MONO	1.5	92.9119	200.241	303.226	360.253
MONO	2	132.256	250.999	366.887	463.672
MONO	3	126.171	293.892	360.544	438.987
MONO	4	91.3799	235.426	311.328	335.519
MONO	8	32.4727	83.603	107.8	114.975
MONO	12	20.1381	36.0522	57.8903	56.7689

## Sheet: Supp Fig 2B
ID	AUC_TAU50mg	AUC_TAU_100 mg	AUC_TAU_2_150mg	AUC_TAU_200 mg
	h*ng/mL	h*ng/mL	h*ng/mL	h*ng/mL
1	736.385	1177.26	1577.66
2	709.866
3	396.627
7	1171.86	2965.16
8	301.91	339.238
9	709.805	2398.85
11	606.198
16	1435.37		2703.02
22	885.975	3995.75	4593.74
23	394.62	796.409	1536.37
24	715.803
25	441.18		1720.27
44	460.094
45	712.84
107	330.814
395	387.871
4		1094.7
5		3848
6		2065.61
13		723.136
18		1512.95
19		1582
20		3338.36
26		1235.44
27		1389.03
38		1042.27
42		1104.13
43		1909.76
51		1270.17
53		2053.08
54		1683.81
57		816.626
59		752.647
65		2829.52
77		3174.81
83		660.614
90		699.664
94		1489.2
97		1670.91
98		517.014
101		972.336
106		1328.96
130		2894.37
131		1015.77
133		1234.35
134		1675.29
143		1087.82
10			933.676
12			2160.28
14			1425.31
15			1204.32
17			1187.12
21			1436.14
30			1959.33
32			2155.13
33			1474.73
35			4566.79
36			2182.02
40			1052.06
58			1112.92
64			1861
74			1355.7
76			2223.8
78			1078.25
80			2034.7
81			2813.47
84			1886.88
99			3942.62
100			1236.59
102			2099.89
103			2514.61
104			2195.45
116			2570.63
117			1876.93
119			3280.01
122			560.4
135			1637.25
136			3370.66
137			1234.77
139			3009.41
141			5216.97
142			3038.9
144			1857.31
145			2998.69
147			1911.85
148			623.393
150			3972.78
151			1565.68
152			777.936
153			656.526
154			6322.31
155			2763.16
156			2588.82
157			1233.97
158			1439.81
162			2073.61
164			2186.11
166			635.871
175			2449.62
176			1522.79
179			3063.38
181			1786.85
184			1295.47
188			2756.58
189
191			689.428
192			1864.8
193			2265.84
194			1645.35
195			2742.05
200			534.307
205			3188.06
212			3629.49
213			1714.28
217			2181.96
221			5163.46
222			1744.51
223			1951.95
228			3511.25
231			1944.59
234			2947.36
236			1809.03
237			1224.1
238			769.88
239			940.117
240			1701.27
241			1260.51
242			2178.76
243			4014.31
245			1801.78
247			2186.88
249			788.367
251			1798.83
252			907.854
253			1632.45
259			4764.66
260			2383.62
261			957.38
263			805.026
264			1827.6
273			1654.15
276			2152.1
279			5897.44
282			1660.64
283			2856.36
284			1543.38
285			1263.96
287			2698.07
289			2790.08
291			2313.12
294			1118.41
297			1520.25
298			1022.52
299			2789.63
300			273.815
301			958.907
302			1845.09
303			2166.69
305			1652.65
307
308			1542.97
309			3163.61
310			1565.07
312			2471.54
313			2441.69
314			2308.55
317			2018.57
318			1195.21
321			4485.12
323			1833.93
328			2038.23
329			3599.52
335			679.187
341			2361.14
345			2498.03
348			2096.21
349			1803.93
351			2651.07
353			672.995
354			1367.83
359			2870.04
367			888.783
372			1095.98
378			1961.98
379			2230.98
380			4540.67
382			3464.02
384			1324.21
386			3819.82
401			2566.12
28				690.692
29				848.335
31				3198.84
34				1823.53
37				1419.17
39				1426.31
41				2259.6
46				1973.61
48				5936.79
50				1398.82
55				3052.63
62				4730.73
123				4075.86

## Sheet: Supp Fig3
Patient ID	Best Response (%)	Dose Level
1	0.5	50 mg BID
2	0.097	50 mg BID
3	-0.003	50 mg BID
4	-0.086	50 mg BID
5	-0.105	50 mg BID
6	-0.111	50 mg BID
7	-0.13	50 mg BID
8	-0.171	50 mg BID
9	-0.268	50 mg BID
10	-0.316	50 mg BID
11	-0.45	50 mg BID
12	0.005	100 mg BID
13	0	100 mg BID
14	-0.043	100 mg BID
15	-0.048	100 mg BID
16	-0.06	100 mg BID
17	-0.105	100 mg BID
18	-0.173	100 mg BID
19	-0.211	100 mg BID
20	-0.227	100 mg BID
21	-0.251	100 mg BID
22	-0.276	100 mg BID
23	-0.331	100 mg BID
24	-0.35	100 mg BID
25	-0.355	100 mg BID
26	-0.358	100 mg BID
27	-0.4	100 mg BID
28	-0.4	100 mg BID
29	-0.514	100 mg BID
30	-0.54	100 mg BID
31	-0.548	100 mg BID
32	-0.571	100 mg BID
33	-0.658	100 mg BID
34	-0.704	100 mg BID
35	-1	100 mg BID
36	1	150 mg BID
37	0.523	150 mg BID
38	0.337	150 mg BID
39	0.275	150 mg BID
40	0.039	150 mg BID
41	0.013	150 mg BID
42	0	150 mg BID
43	-0.007	150 mg BID
44	-0.017	150 mg BID
45	-0.018	150 mg BID
46	-0.027	150 mg BID
47	-0.033	150 mg BID
48	-0.043	150 mg BID
49	-0.045	150 mg BID
50	-0.05	150 mg BID
51	-0.053	150 mg BID
52	-0.054	150 mg BID
53	-0.059	150 mg BID
54	-0.061	150 mg BID
55	-0.074	150 mg BID
56	-0.075	150 mg BID
57	-0.082	150 mg BID
58	-0.09	150 mg BID
59	-0.095	150 mg BID
60	-0.097	150 mg BID
61	-0.111	150 mg BID
62	-0.126	150 mg BID
63	-0.131	150 mg BID
64	-0.132	150 mg BID
65	-0.133	150 mg BID
66	-0.139	150 mg BID
67	-0.143	150 mg BID
68	-0.154	150 mg BID
69	-0.164	150 mg BID
70	-0.167	150 mg BID
71	-0.167	150 mg BID
72	-0.17	150 mg BID
73	-0.172	150 mg BID
74	-0.181	150 mg BID
75	-0.185	150 mg BID
76	-0.185	150 mg BID
77	-0.196	150 mg BID
78	-0.199	150 mg BID
79	-0.206	150 mg BID
80	-0.209	150 mg BID
81	-0.211	150 mg BID
82	-0.22	150 mg BID
83	-0.234	150 mg BID
84	-0.236	150 mg BID
85	-0.24	150 mg BID
86	-0.24	150 mg BID
87	-0.25	150 mg BID
88	-0.266	150 mg BID
89	-0.268	150 mg BID
90	-0.278	150 mg BID
91	-0.281	150 mg BID
92	-0.285	150 mg BID
93	-0.286	150 mg BID
94	-0.288	150 mg BID
95	-0.294	150 mg BID
96	-0.297	150 mg BID
97	-0.302	150 mg BID
98	-0.358	150 mg BID
99	-0.37	150 mg BID
100	-0.4	150 mg BID
101	-0.408	150 mg BID
102	-0.409	150 mg BID
103	-0.414	150 mg BID
104	-0.423	150 mg BID
105	-0.426	150 mg BID
106	-0.437	150 mg BID
107	-0.444	150 mg BID
108	-0.45	150 mg BID
109	-0.455	150 mg BID
110	-0.455	150 mg BID
111	-0.462	150 mg BID
112	-0.48	150 mg BID
113	-0.487	150 mg BID
114	-0.5	150 mg BID
115	-0.503	150 mg BID
116	-0.506	150 mg BID
117	-0.508	150 mg BID
118	-0.509	150 mg BID
119	-0.51	150 mg BID
120	-0.513	150 mg BID
121	-0.521	150 mg BID
122	-0.521	150 mg BID
123	-0.524	150 mg BID
124	-0.533	150 mg BID
125	-0.603	150 mg BID
126	-0.609	150 mg BID
127	-0.632	150 mg BID
128	-0.639	150 mg BID
129	-0.647	150 mg BID
130	-0.664	150 mg BID
131	-0.7	150 mg BID
132	-0.759	150 mg BID
133	-0.769	150 mg BID
134	-0.911	150 mg BID
135	-1	150 mg BID
136	-1	150 mg BID
137	-1	150 mg BID
138	0.053	200 mg BID
139	0.014	200 mg BID
140	-0.096	200 mg BID
141	-0.215	200 mg BID
142	-0.323	200 mg BID
143	-0.375	200 mg BID
144	-0.667	200 mg BID
145	-0.683	200 mg BID
146	-0.783	200 mg BID

## Sheet: Supp Fig 4A
STUDYID	Patient ID	TRTP	TRTPN	TRTA	TRTAN	ADT	PARAM	PARAMCD	PARCAT1	AVAL	AVALC	AVALCAT1	AVALCA1N	STARTDT	CNSR	EVNTDESC	CNSDTDSC	SAFFL	ENRLFL	ITTFL	SAFITTFL	EFFEVFL	TOXEVFL	ARM	PHASE
LOXO-RAS-20001	1	Cohort A3 (LY3537982 150 mg BID)	13.6	Cohort A3 (LY3537982 150 mg BID)	13.6	2024-06-04	Progression Free Survival (months)	PFS		28.2218	28.2218	>=18 months	5	2022-01-28	1	Alive without documented disease progression	Date of last adequate disease assessment on or before data cutoff	Y	Y	N	N	Y	Y	Cohort A3	DOSE ESCALATION
LOXO-RAS-20001	2	Cohort A3 (LY3537982 150 mg BID)	13.6	Cohort A3 (LY3537982 150 mg BID)	13.6	2024-05-16	Progression Free Survival (months)	PFS		28.1232	28.1232	>=18 months	5	2022-01-12	1	Alive without documented disease progression	Date of last adequate disease assessment on or before data cutoff	Y	Y	N	N	Y	Y	Cohort A3	DOSE ESCALATION
LOXO-RAS-20001	3	Cohort A3 (LY3537982 150 mg BID)	13.6	Cohort A3 (LY3537982 150 mg BID)	13.6	2024-03-27	Progression Free Survival (months)	PFS		26.4805	26.4805	>=18 months	5	2022-01-12	0	Progressive disease		Y	Y	N	N	Y	Y	Cohort A3	DOSE ESCALATION
LOXO-RAS-20001	4	Cohort A2 (LY3537982 100 mg BID)	12.4	Cohort A2 (LY3537982 100 mg BID)	12.4	2024-06-24	Progression Free Survival (months)	PFS		24.4107	24.4107	>=18 months	5	2022-06-13	1	Alive without documented disease progression	Date of last adequate disease assessment on or before data cutoff	Y	Y	N	N	Y	Y	Cohort A2	DOSE ESCALATION
LOXO-RAS-20001	5	Cohort A4 (LY3537982 200 mg BID)	14.8	Cohort A4 (LY3537982 200 mg BID)	14.8	2024-07-01	Progression Free Survival (months)	PFS		22.2752	22.2752	>=18 months	5	2022-08-24	1	Alive without documented disease progression	Date of last adequate disease assessment on or before data cutoff	Y	Y	N	N	Y	Y	Cohort A4	DOSE ESCALATION
LOXO-RAS-20001	6	Cohort A2 (LY3537982 100 mg BID)	12.4	Cohort A2 (LY3537982 100 mg BID)	12.4	2024-07-04	Progression Free Survival (months)	PFS		20.271	20.271	>=18 months	5	2022-10-27	1	Alive without documented disease progression	Date of last adequate disease assessment on or before data cutoff	Y	Y	N	N	Y	Y	Cohort A2	DOSE ESCALATION
LOXO-RAS-20001	7	Cohort A3 (LY3537982 150 mg BID)	13.6	Cohort A3 (LY3537982 150 mg BID)	13.6	2024-03-15	Progression Free Survival (months)	PFS		20.0739	20.0739	>=18 months	5	2022-07-14	0	Progressive disease		Y	Y	N	N	Y	Y	Cohort A3	DOSE ESCALATION
LOXO-RAS-20001	8	Cohort A2 (LY3537982 100 mg BID)	12.4	Cohort A2 (LY3537982 100 mg BID)	12.4	2024-06-24	Progression Free Survival (months)	PFS		17.9713	17.9713	12 to <18 months	4	2022-12-26	1	Alive without documented disease progression	Date of last adequate disease assessment on or before data cutoff	Y	Y	N	N	Y	Y	Cohort A2	DOSE ESCALATION
LOXO-RAS-20001	9	Cohort A4 (LY3537982 200 mg BID)	14.8	Cohort A4 (LY3537982 200 mg BID)	14.8	2023-12-07	Progression Free Survival (months)	PFS		17.7741	17.7741	12 to <18 months	4	2022-06-15	0	Progressive disease		Y	Y	N	N	Y	Y	Cohort A4	DOSE ESCALATION
LOXO-RAS-20001	10	Cohort A2 (LY3537982 100 mg BID)	12.4	Cohort A2 (LY3537982 100 mg BID)	12.4	2023-11-29	Progression Free Survival (months)	PFS		16.1971	16.1971	12 to <18 months	4	2022-07-25	0	Progressive disease		Y	Y	N	N	Y	Y	Cohort A2	DOSE ESCALATION
LOXO-RAS-20001	11	Cohort A2 (LY3537982 100 mg BID)	12.4	Cohort A2 (LY3537982 100 mg BID)	12.4	2023-10-18	Progression Free Survival (months)	PFS		15.9014	15.9014	12 to <18 months	4	2022-06-22	0	Progressive disease		Y	Y	N	N	Y	Y	Cohort A2	DOSE ESCALATION
LOXO-RAS-20001	12	Cohort A3 (LY3537982 150 mg BID)	13.6	Cohort A3 (LY3537982 150 mg BID)	13.6	2024-06-13	Progression Free Survival (months)	PFS		15.9014	15.9014	12 to <18 months	4	2023-02-16	1	Alive without documented disease progression	Date of last adequate disease assessment on or before data cutoff	Y	Y	N	N	Y	Y	Cohort A3	DOSE ESCALATION
LOXO-RAS-20001	13	Cohort A4 (LY3537982 200 mg BID)	14.8	Cohort A4 (LY3537982 200 mg BID)	14.8	2023-10-31	Progression Free Survival (months)	PFS		15.6715	15.6715	12 to <18 months	4	2022-07-12	0	Progressive disease		Y	Y	N	N	Y	Y	Cohort A4	DOSE ESCALATION
LOXO-RAS-20001	14	Cohort A3 (LY3537982 150 mg BID)	13.6	Cohort A3 (LY3537982 150 mg BID)	13.6	2023-07-19	Progression Free Survival (months)	PFS		15.6386	15.6386	12 to <18 months	4	2022-03-31	0	Progressive disease		Y	Y	N	N	Y	Y	Cohort A3	DOSE ESCALATION
LOXO-RAS-20001	15	Cohort A4 (LY3537982 200 mg BID)	14.8	Cohort A4 (LY3537982 200 mg BID)	14.8	2024-04-04	Progression Free Survival (months)	PFS		15.0801	15.0801	12 to <18 months	4	2023-01-02	0	Progressive disease		Y	Y	N	N	Y	Y	Cohort A4	DOSE ESCALATION
LOXO-RAS-20001	16	Cohort A3 (LY3537982 150 mg BID)	13.6	Cohort A3 (LY3537982 150 mg BID)	13.6	2024-04-01	Progression Free Survival (months)	PFS		13.963	13.963	12 to <18 months	4	2023-02-02	1	Alive without documented disease progression	Date of last adequate disease assessment on or before data cutoff	Y	Y	N	N	Y	Y	Cohort A3	DOSE ESCALATION
LOXO-RAS-20001	17	Cohort E1 (LY3537982 150 mg BID)	51.6	Cohort E1 (LY3537982 150 mg BID)	51.6	2024-06-26	Progression Free Survival (months)	PFS		13.8645	13.8645	12 to <18 months	4	2023-05-02	1	Alive without documented disease progression	Date of last adequate disease assessment on or before data cutoff	Y	Y	N	N	Y	N	Cohort E1	DOSE EXPANSION
LOXO-RAS-20001	18	Cohort A3 (LY3537982 150 mg BID)	13.6	Cohort A3 (LY3537982 150 mg BID)	13.6	2024-04-24	Progression Free Survival (months)	PFS		13.8645	13.8645	12 to <18 months	4	2023-02-28	0	Progressive disease		Y	Y	N	N	Y	Y	Cohort A3	DOSE ESCALATION
LOXO-RAS-20001	19	Cohort A3 (LY3537982 150 mg BID)	13.6	Cohort A3 (LY3537982 150 mg BID)	13.6	2024-05-27	Progression Free Survival (months)	PFS		13.8316	13.8316	12 to <18 months	4	2023-04-03	1	Alive without documented disease progression	Date of last adequate disease assessment on or before data cutoff	Y	Y	N	N	Y	Y	Cohort A3	DOSE ESCALATION
LOXO-RAS-20001	20	Cohort D1 (LY3537982 150 mg BID)	41.6	Cohort D1 (LY3537982 150 mg BID)	41.6	2024-06-27	Progression Free Survival (months)	PFS		13.8316	13.8316	12 to <18 months	4	2023-05-04	1	Alive without documented disease progression	Date of last adequate disease assessment on or before data cutoff	Y	Y	N	N	Y	Y	Cohort D1	DOSE EXPANSION
LOXO-RAS-20001	21	Cohort D1 (LY3537982 150 mg BID)	41.6	Cohort D1 (LY3537982 150 mg BID)	41.6	2024-06-27	Progression Free Survival (months)	PFS		13.8316	13.8316	12 to <18 months	4	2023-05-04	0	Progressive disease		Y	Y	N	N	Y	Y	Cohort D1	DOSE EXPANSION
LOXO-RAS-20001	22	Cohort A3 (LY3537982 150 mg BID)	13.6	Cohort A3 (LY3537982 150 mg BID)	13.6	2024-05-02	Progression Free Survival (months)	PFS		13.6016	13.6016	12 to <18 months	4	2023-03-16	0	Progressive disease		Y	Y	N	N	Y	Y	Cohort A3	DOSE ESCALATION
LOXO-RAS-20001	23	Cohort A3 (LY3537982 150 mg BID)	13.6	Cohort A3 (LY3537982 150 mg BID)	13.6	2023-12-18	Progression Free Survival (months)	PFS		12.8789	12.8789	12 to <18 months	4	2022-11-22	1	Subsequent anticancer radiation without documented PD beforehand	Date of last adequate disease assessment prior to subsequent anticancer radiation	Y	Y	N	N	Y	Y	Cohort A3	DOSE ESCALATION
LOXO-RAS-20001	24	Cohort D1 (LY3537982 150 mg BID)	41.6	Cohort D1 (LY3537982 150 mg BID)	41.6	2024-05-07	Progression Free Survival (months)	PFS		11.9261	11.9261	9 to <12 months	3	2023-05-11	0	Progressive disease		Y	Y	N	N	Y	Y	Cohort D1	DOSE EXPANSION
LOXO-RAS-20001	25	Cohort B1 (LY3537982 150 mg BID)	21.6	Cohort B1 (LY3537982 150 mg BID)	21.6	2024-05-31	Progression Free Survival (months)	PFS		11.8275	11.8275	9 to <12 months	3	2023-06-07	1	Alive without documented disease progression	Date of last adequate disease assessment on or before data cutoff	Y	Y	N	N	Y	Y	Cohort B1	DOSE EXPANSION
LOXO-RAS-20001	26	Cohort D1 (LY3537982 150 mg BID)	41.6	Cohort D1 (LY3537982 150 mg BID)	41.6	2024-05-16	Progression Free Survival (months)	PFS		11.7618	11.7618	9 to <12 months	3	2023-05-25	1	Alive without documented disease progression	Date of last adequate disease assessment on or before data cutoff	Y	Y	N	N	Y	Y	Cohort D1	DOSE EXPANSION
LOXO-RAS-20001	27	Cohort D1 (LY3537982 150 mg BID)	41.6	Cohort D1 (LY3537982 150 mg BID)	41.6	2024-05-06	Progression Free Survival (months)	PFS		11.5318	11.5318	9 to <12 months	3	2023-05-22	1	Alive without documented disease progression	Date of last adequate disease assessment on or before data cutoff	Y	Y	N	N	Y	Y	Cohort D1	DOSE EXPANSION
LOXO-RAS-20001	28	Cohort A2 (LY3537982 100 mg BID)	12.4	Cohort A2 (LY3537982 100 mg BID)	12.4	2023-12-13	Progression Free Survival (months)	PFS		11.0719	11.0719	9 to <12 months	3	2023-01-11	0	Progressive disease		Y	Y	N	N	Y	Y	Cohort A2	DOSE ESCALATION
LOXO-RAS-20001	29	Cohort A2 (LY3537982 100 mg BID)	12.4	Cohort A2 (LY3537982 100 mg BID)	12.4	2024-01-08	Progression Free Survival (months)	PFS		11.0062	11.0062	9 to <12 months	3	2023-02-08	0	Progressive disease		Y	Y	N	N	Y	Y	Cohort A2	DOSE ESCALATION
LOXO-RAS-20001	30	Cohort E1 (LY3537982 150 mg BID)	51.6	Cohort E1 (LY3537982 150 mg BID)	51.6	2024-03-15	Progression Free Survival (months)	PFS		9.79055	9.79055	9 to <12 months	3	2023-05-23	0	Progressive disease		Y	Y	N	N	Y	Y	Cohort E1	DOSE EXPANSION
LOXO-RAS-20001	31	Cohort B1 (LY3537982 150 mg BID)	21.6	Cohort B1 (LY3537982 150 mg BID)	21.6	2024-06-28	Progression Free Survival (months)	PFS		9.72485	9.72485	9 to <12 months	3	2023-09-07	1	Alive without documented disease progression	Date of last adequate disease assessment on or before data cutoff	Y	Y	N	N	Y	Y	Cohort B1	DOSE EXPANSION
LOXO-RAS-20001	32	Cohort D1 (LY3537982 150 mg BID)	41.6	Cohort D1 (LY3537982 150 mg BID)	41.6	2024-07-02	Progression Free Survival (months)	PFS		9.69199	9.69199	9 to <12 months	3	2023-09-12	1	Alive without documented disease progression	Date of last adequate disease assessment on or before data cutoff	Y	Y	N	N	Y	Y	Cohort D1	DOSE EXPANSION
LOXO-RAS-20001	33	Cohort A3 (LY3537982 150 mg BID)	13.6	Cohort A3 (LY3537982 150 mg BID)	13.6	2022-10-27	Progression Free Survival (months)	PFS		9.65914	9.65914	9 to <12 months	3	2022-01-07	0	Progressive disease		Y	Y	N	N	Y	Y	Cohort A3	DOSE ESCALATION
LOXO-RAS-20001	34	Cohort B1 (LY3537982 150 mg BID)	21.6	Cohort B1 (LY3537982 150 mg BID)	21.6	2024-05-07	Progression Free Survival (months)	PFS		9.65914	9.65914	9 to <12 months	3	2023-07-19	1	Alive without documented disease progression	Date of last adequate disease assessment on or before data cutoff	Y	Y	N	N	Y	Y	Cohort B1	DOSE EXPANSION
LOXO-RAS-20001	35	Cohort E1 (LY3537982 150 mg BID)	51.6	Cohort E1 (LY3537982 150 mg BID)	51.6	2024-06-18	Progression Free Survival (months)	PFS		9.62628	9.62628	9 to <12 months	3	2023-08-31	1	Alive without documented disease progression	Date of last adequate disease assessment on or before data cutoff	Y	Y	N	N	Y	Y	Cohort E1	DOSE EXPANSION
LOXO-RAS-20001	36	Cohort A4 (LY3537982 200 mg BID)	14.8	Cohort A4 (LY3537982 200 mg BID)	14.8	2023-03-14	Progression Free Survival (months)	PFS		9.62628	9.62628	9 to <12 months	3	2022-05-26	0	Progressive disease		Y	Y	N	N	Y	Y	Cohort A4	DOSE ESCALATION
LOXO-RAS-20001	37	Cohort A3 (LY3537982 150 mg BID)	13.6	Cohort A3 (LY3537982 150 mg BID)	13.6	2024-01-05	Progression Free Survival (months)	PFS		9.59343	9.59343	9 to <12 months	3	2023-03-20	0	Progressive disease		Y	Y	N	N	Y	Y	Cohort A3	DOSE ESCALATION
LOXO-RAS-20001	38	Cohort D1 (LY3537982 150 mg BID)	41.6	Cohort D1 (LY3537982 150 mg BID)	41.6	2024-06-21	Progression Free Survival (months)	PFS		9.52772	9.52772	9 to <12 months	3	2023-09-06	1	Alive without documented disease progression	Date of last adequate disease assessment on or before data cutoff	Y	Y	N	N	Y	Y	Cohort D1	DOSE EXPANSION
LOXO-RAS-20001	39	Cohort E1 (LY3537982 150 mg BID)	51.6	Cohort E1 (LY3537982 150 mg BID)	51.6	2024-07-04	Progression Free Survival (months)	PFS		9.52772	9.52772	9 to <12 months	3	2023-09-19	1	Alive without documented disease progression	Date of last adequate disease assessment on or before data cutoff	Y	Y	N	N	Y	Y	Cohort E1	DOSE EXPANSION
LOXO-RAS-20001	40	Cohort A4 (LY3537982 200 mg BID)	14.8	Cohort A4 (LY3537982 200 mg BID)	14.8	2022-12-05	Progression Free Survival (months)	PFS		8.31211	8.31211	6 to <9 months	2	2022-03-28	0	Progressive disease		Y	Y	N	N	Y	Y	Cohort A4	DOSE ESCALATION
LOXO-RAS-20001	41	Cohort E1 (LY3537982 150 mg BID)	51.6	Cohort E1 (LY3537982 150 mg BID)	51.6	2024-03-15	Progression Free Survival (months)	PFS		8.14784	8.14784	6 to <9 months	2	2023-07-12	0	Death		Y	Y	N	N	Y	Y	Cohort E1	DOSE EXPANSION
LOXO-RAS-20001	42	Cohort D1 (LY3537982 150 mg BID)	41.6	Cohort D1 (LY3537982 150 mg BID)	41.6	2024-05-10	Progression Free Survival (months)	PFS		7.98357	7.98357	6 to <9 months	2	2023-09-11	1	Alive without documented disease progression	Date of last adequate disease assessment on or before data cutoff	Y	Y	N	N	Y	Y	Cohort D1	DOSE EXPANSION
LOXO-RAS-20001	43	Cohort B1 (LY3537982 150 mg BID)	21.6	Cohort B1 (LY3537982 150 mg BID)	21.6	2023-12-12	Progression Free Survival (months)	PFS		7.85216	7.85216	6 to <9 months	2	2023-04-18	0	Progressive disease		Y	Y	N	N	Y	Y	Cohort B1	DOSE EXPANSION
LOXO-RAS-20001	44	Cohort A2 (LY3537982 100 mg BID)	12.4	Cohort A2 (LY3537982 100 mg BID)	12.4	2023-09-25	Progression Free Survival (months)	PFS		7.85216	7.85216	6 to <9 months	2	2023-01-30	0	Progressive disease		Y	Y	N	N	Y	Y	Cohort A2	DOSE ESCALATION
LOXO-RAS-20001	45	Cohort E1 (LY3537982 150 mg BID)	51.6	Cohort E1 (LY3537982 150 mg BID)	51.6	2024-05-21	Progression Free Survival (months)	PFS		7.78645	7.78645	6 to <9 months	2	2023-09-28	1	Alive without documented disease progression	Date of last adequate disease assessment on or before data cutoff	Y	Y	N	N	Y	Y	Cohort E1	DOSE EXPANSION
LOXO-RAS-20001	46	Cohort D1 (LY3537982 150 mg BID)	41.6	Cohort D1 (LY3537982 150 mg BID)	41.6	2023-12-01	Progression Free Survival (months)	PFS		7.65503	7.65503	6 to <9 months	2	2023-04-13	0	Progressive disease		Y	Y	N	N	Y	Y	Cohort D1	DOSE EXPANSION
LOXO-RAS-20001	47	Cohort E1 (LY3537982 150 mg BID)	51.6	Cohort E1 (LY3537982 150 mg BID)	51.6	2023-12-12	Progression Free Survival (months)	PFS		7.65503	7.65503	6 to <9 months	2	2023-04-24	0	Progressive disease		Y	Y	N	N	Y	Y	Cohort E1	DOSE EXPANSION
LOXO-RAS-20001	48	Cohort B1 (LY3537982 150 mg BID)	21.6	Cohort B1 (LY3537982 150 mg BID)	21.6	2023-12-07	Progression Free Survival (months)	PFS		7.62218	7.62218	6 to <9 months	2	2023-04-20	0	Progressive disease		Y	Y	N	N	Y	Y	Cohort B1	DOSE EXPANSION
LOXO-RAS-20001	49	Cohort B1 (LY3537982 150 mg BID)	21.6	Cohort B1 (LY3537982 150 mg BID)	21.6	2024-06-25	Progression Free Survival (months)	PFS		7.58932	7.58932	6 to <9 months	2	2023-11-08	0	Progressive disease		Y	Y	N	N	Y	Y	Cohort B1	DOSE EXPANSION
LOXO-RAS-20001	50	Cohort A3 (LY3537982 150 mg BID)	13.6	Cohort A3 (LY3537982 150 mg BID)	13.6	2022-09-05	Progression Free Survival (months)	PFS		7.58932	7.58932	6 to <9 months	2	2022-01-18	0	Progressive disease		Y	Y	N	N	Y	Y	Cohort A3	DOSE ESCALATION
LOXO-RAS-20001	51	Cohort D1 (LY3537982 150 mg BID)	41.6	Cohort D1 (LY3537982 150 mg BID)	41.6	2024-02-26	Progression Free Survival (months)	PFS		7.55647	7.55647	6 to <9 months	2	2023-07-12	0	Progressive disease		Y	Y	N	N	Y	Y	Cohort D1	DOSE EXPANSION
LOXO-RAS-20001	52	Cohort E1 (LY3537982 150 mg BID)	51.6	Cohort E1 (LY3537982 150 mg BID)	51.6	2024-06-19	Progression Free Survival (months)	PFS		7.45791	7.45791	6 to <9 months	2	2023-11-06	1	Alive without documented disease progression	Date of last adequate disease assessment on or before data cutoff	Y	Y	N	N	Y	Y	Cohort E1	DOSE EXPANSION
LOXO-RAS-20001	53	Cohort A3 (LY3537982 150 mg BID)	13.6	Cohort A3 (LY3537982 150 mg BID)	13.6	2023-03-22	Progression Free Survival (months)	PFS		7.12936	7.12936	6 to <9 months	2	2022-08-18	0	Progressive disease		Y	Y	N	N	Y	Y	Cohort A3	DOSE ESCALATION
LOXO-RAS-20001	54	Cohort B1 (LY3537982 150 mg BID)	21.6	Cohort B1 (LY3537982 150 mg BID)	21.6	2024-05-21	Progression Free Survival (months)	PFS		6.86653	6.86653	6 to <9 months	2	2023-10-26	1	Alive without documented disease progression	Date of last adequate disease assessment on or before data cutoff	Y	Y	N	N	Y	Y	Cohort B1	DOSE EXPANSION
LOXO-RAS-20001	55	Cohort A2 (LY3537982 100 mg BID)	12.4	Cohort A2 (LY3537982 100 mg BID)	12.4	2022-08-22	Progression Free Survival (months)	PFS		6.86653	6.86653	6 to <9 months	2	2022-01-26	0	Progressive disease		Y	Y	N	N	Y	Y	Cohort A2	DOSE ESCALATION
LOXO-RAS-20001	56	Cohort A2 (LY3537982 100 mg BID)	12.4	Cohort A2 (LY3537982 100 mg BID)	12.4	2023-03-29	Progression Free Survival (months)	PFS		6.47228	6.47228	6 to <9 months	2	2022-09-14	0	Death		Y	Y	N	N	Y	Y	Cohort A2	DOSE ESCALATION
LOXO-RAS-20001	57	Cohort A2 (LY3537982 100 mg BID)	12.4	Cohort A2 (LY3537982 100 mg BID)	12.4	2023-02-14	Progression Free Survival (months)	PFS		6.2423	6.2423	6 to <9 months	2	2022-08-09	0	Progressive disease		Y	Y	N	N	Y	Y	Cohort A2	DOSE ESCALATION
LOXO-RAS-20001	58	Cohort A3 (LY3537982 150 mg BID)	13.6	Cohort A3 (LY3537982 150 mg BID)	13.6	2023-03-24	Progression Free Survival (months)	PFS		5.84805	5.84805	<6 months	1	2022-09-28	0	Death		Y	Y	N	N	Y	Y	Cohort A3	DOSE ESCALATION
LOXO-RAS-20001	59	Cohort B1 (LY3537982 150 mg BID)	21.6	Cohort B1 (LY3537982 150 mg BID)	21.6	2024-03-05	Progression Free Survival (months)	PFS		5.78234	5.78234	<6 months	1	2023-09-12	0	Progressive disease		Y	Y	N	N	Y	Y	Cohort B1	DOSE EXPANSION
LOXO-RAS-20001	60	Cohort E1 (LY3537982 150 mg BID)	51.6	Cohort E1 (LY3537982 150 mg BID)	51.6	2024-06-18	Progression Free Survival (months)	PFS		5.78234	5.78234	<6 months	1	2023-12-26	1	Alive without documented disease progression	Date of last adequate disease assessment on or before data cutoff	Y	Y	N	N	Y	Y	Cohort E1	DOSE EXPANSION
LOXO-RAS-20001	61	Cohort A3 (LY3537982 150 mg BID)	13.6	Cohort A3 (LY3537982 150 mg BID)	13.6	2023-04-18	Progression Free Survival (months)	PFS		5.74949	5.74949	<6 months	1	2022-10-26	0	Progressive disease		Y	Y	N	N	Y	Y	Cohort A3	DOSE ESCALATION
LOXO-RAS-20001	62	Cohort A2 (LY3537982 100 mg BID)	12.4	Cohort A2 (LY3537982 100 mg BID)	12.4	2022-12-27	Progression Free Survival (months)	PFS		5.55236	5.55236	<6 months	1	2022-07-12	0	Progressive disease		Y	Y	N	N	Y	Y	Cohort A2	DOSE ESCALATION
LOXO-RAS-20001	63	Cohort D1 (LY3537982 150 mg BID)	41.6	Cohort D1 (LY3537982 150 mg BID)	41.6	2024-05-10	Progression Free Survival (months)	PFS		5.55236	5.55236	<6 months	1	2023-11-24	1	Alive without documented disease progression	Date of last adequate disease assessment on or before data cutoff	Y	Y	N	N	Y	Y	Cohort D1	DOSE EXPANSION
LOXO-RAS-20001	64	Cohort A3 (LY3537982 150 mg BID)	13.6	Cohort A3 (LY3537982 150 mg BID)	13.6	2023-04-03	Progression Free Survival (months)	PFS		5.55236	5.55236	<6 months	1	2022-10-17	0	Progressive disease		Y	Y	N	N	Y	Y	Cohort A3	DOSE ESCALATION
LOXO-RAS-20001	65	Cohort E1 (LY3537982 150 mg BID)	51.6	Cohort E1 (LY3537982 150 mg BID)	51.6	2024-06-11	Progression Free Survival (months)	PFS		5.51951	5.51951	<6 months	1	2023-12-27	0	Progressive disease		Y	Y	N	N	Y	Y	Cohort E1	DOSE EXPANSION
LOXO-RAS-20001	66	Cohort A3 (LY3537982 150 mg BID)	13.6	Cohort A3 (LY3537982 150 mg BID)	13.6	2023-06-19	Progression Free Survival (months)	PFS		5.51951	5.51951	<6 months	1	2023-01-03	0	Progressive disease		Y	Y	N	N	Y	Y	Cohort A3	DOSE ESCALATION
LOXO-RAS-20001	67	Cohort B1 (LY3537982 150 mg BID)	21.6	Cohort B1 (LY3537982 150 mg BID)	21.6	2024-04-30	Progression Free Survival (months)	PFS		5.51951	5.51951	<6 months	1	2023-11-15	0	Progressive disease		Y	Y	N	N	Y	Y	Cohort B1	DOSE EXPANSION
LOXO-RAS-20001	68	Cohort B1 (LY3537982 150 mg BID)	21.6	Cohort B1 (LY3537982 150 mg BID)	21.6	2024-06-04	Progression Free Survival (months)	PFS		5.48665	5.48665	<6 months	1	2023-12-21	0	Progressive disease		Y	Y	N	N	Y	Y	Cohort B1	DOSE EXPANSION
LOXO-RAS-20001	69	Cohort B1 (LY3537982 150 mg BID)	21.6	Cohort B1 (LY3537982 150 mg BID)	21.6	2023-11-21	Progression Free Survival (months)	PFS		5.48665	5.48665	<6 months	1	2023-06-08	0	Progressive disease		Y	Y	N	N	Y	Y	Cohort B1	DOSE EXPANSION
LOXO-RAS-20001	70	Cohort E1 (LY3537982 150 mg BID)	51.6	Cohort E1 (LY3537982 150 mg BID)	51.6	2024-05-13	Progression Free Survival (months)	PFS		5.4538	5.4538	<6 months	1	2023-11-30	1	Alive without documented disease progression	Date of last adequate disease assessment on or before data cutoff	Y	Y	N	N	Y	Y	Cohort E1	DOSE EXPANSION
LOXO-RAS-20001	71	Cohort E1 (LY3537982 150 mg BID)	51.6	Cohort E1 (LY3537982 150 mg BID)	51.6	2024-05-13	Progression Free Survival (months)	PFS		5.4538	5.4538	<6 months	1	2023-11-30	1	Alive without documented disease progression	Date of last adequate disease assessment on or before data cutoff	Y	Y	N	N	Y	Y	Cohort E1	DOSE EXPANSION
LOXO-RAS-20001	72	Cohort A3 (LY3537982 150 mg BID)	13.6	Cohort A3 (LY3537982 150 mg BID)	13.6	2023-09-15	Progression Free Survival (months)	PFS		5.4538	5.4538	<6 months	1	2023-04-03	0	Progressive disease		Y	Y	N	N	Y	Y	Cohort A3	DOSE ESCALATION
LOXO-RAS-20001	73	Cohort A3 (LY3537982 150 mg BID)	13.6	Cohort A3 (LY3537982 150 mg BID)	13.6	2023-07-31	Progression Free Survival (months)	PFS		5.4538	5.4538	<6 months	1	2023-02-16	1	Discontinued from study without documented PD	Date of last adequate disease assessment on or before data cutoff	Y	Y	N	N	Y	Y	Cohort A3	DOSE ESCALATION
LOXO-RAS-20001	74	Cohort A2 (LY3537982 100 mg BID)	12.4	Cohort A2 (LY3537982 100 mg BID)	12.4	2023-03-31	Progression Free Survival (months)	PFS		5.42094	5.42094	<6 months	1	2022-10-18	0	Progressive disease		Y	Y	N	N	Y	Y	Cohort A2	DOSE ESCALATION
LOXO-RAS-20001	75	Cohort D1 (LY3537982 150 mg BID)	41.6	Cohort D1 (LY3537982 150 mg BID)	41.6	2024-05-17	Progression Free Survival (months)	PFS		5.42094	5.42094	<6 months	1	2023-12-05	1	Alive without documented disease progression	Date of last adequate disease assessment on or before data cutoff	Y	Y	N	N	Y	Y	Cohort D1	DOSE EXPANSION
LOXO-RAS-20001	76	Cohort D1 (LY3537982 150 mg BID)	41.6	Cohort D1 (LY3537982 150 mg BID)	41.6	2024-01-03	Progression Free Survival (months)	PFS		5.38809	5.38809	<6 months	1	2023-07-24	0	Progressive disease		Y	Y	N	N	Y	Y	Cohort D1	DOSE EXPANSION
LOXO-RAS-20001	77	Cohort A3 (LY3537982 150 mg BID)	13.6	Cohort A3 (LY3537982 150 mg BID)	13.6	2023-02-16	Progression Free Survival (months)	PFS		5.38809	5.38809	<6 months	1	2022-09-06	0	Progressive disease		Y	Y	N	N	Y	Y	Cohort A3	DOSE ESCALATION
LOXO-RAS-20001	78	Cohort B1 (LY3537982 150 mg BID)	21.6	Cohort B1 (LY3537982 150 mg BID)	21.6	2024-05-07	Progression Free Survival (months)	PFS		5.35524	5.35524	<6 months	1	2023-11-27	0	Progressive disease		Y	Y	N	N	Y	Y	Cohort B1	DOSE EXPANSION
LOXO-RAS-20001	79	Cohort E1 (LY3537982 150 mg BID)	51.6	Cohort E1 (LY3537982 150 mg BID)	51.6	2024-05-08	Progression Free Survival (months)	PFS		4.33676	4.33676	<6 months	1	2023-12-29	0	Progressive disease		Y	Y	N	N	Y	Y	Cohort E1	DOSE EXPANSION
LOXO-RAS-20001	80	Cohort B1 (LY3537982 150 mg BID)	21.6	Cohort B1 (LY3537982 150 mg BID)	21.6	2024-06-06	Progression Free Survival (months)	PFS		4.20534	4.20534	<6 months	1	2024-01-31	1	Alive without documented disease progression	Date of last adequate disease assessment on or before data cutoff	Y	Y	N	N	Y	Y	Cohort B1	DOSE EXPANSION
LOXO-RAS-20001	81	Cohort A2 (LY3537982 100 mg BID)	12.4	Cohort A2 (LY3537982 100 mg BID)	12.4	2023-03-01	Progression Free Survival (months)	PFS		4.20534	4.20534	<6 months	1	2022-10-25	0	Progressive disease		Y	Y	N	N	Y	Y	Cohort A2	DOSE ESCALATION
LOXO-RAS-20001	82	Cohort A2 (LY3537982 100 mg BID)	12.4	Cohort A2 (LY3537982 100 mg BID)	12.4	2023-03-02	Progression Free Survival (months)	PFS		4.20534	4.20534	<6 months	1	2022-10-26	0	Progressive disease		Y	Y	N	N	Y	Y	Cohort A2	DOSE ESCALATION
LOXO-RAS-20001	83	Cohort A2 (LY3537982 100 mg BID)	12.4	Cohort A2 (LY3537982 100 mg BID)	12.4	2022-03-24	Progression Free Survival (months)	PFS		4.17248	4.17248	<6 months	1	2021-11-18	0	Progressive disease		Y	Y	N	N	Y	Y	Cohort A2	DOSE ESCALATION
LOXO-RAS-20001	84	Cohort E1 (LY3537982 150 mg BID)	51.6	Cohort E1 (LY3537982 150 mg BID)	51.6	2024-06-10	Progression Free Survival (months)	PFS		4.17248	4.17248	<6 months	1	2024-02-05	1	Alive without documented disease progression	Date of last adequate disease assessment on or before data cutoff	Y	Y	N	N	Y	Y	Cohort E1	DOSE EXPANSION
LOXO-RAS-20001	85	Cohort B1 (LY3537982 150 mg BID)	21.6	Cohort B1 (LY3537982 150 mg BID)	21.6	2024-04-11	Progression Free Survival (months)	PFS		4.13963	4.13963	<6 months	1	2023-12-08	0	Progressive disease		Y	Y	N	N	Y	Y	Cohort B1	DOSE EXPANSION
LOXO-RAS-20001	86	Cohort A3 (LY3537982 150 mg BID)	13.6	Cohort A3 (LY3537982 150 mg BID)	13.6	2023-05-29	Progression Free Survival (months)	PFS		4.13963	4.13963	<6 months	1	2023-01-24	0	Progressive disease		Y	Y	N	N	Y	Y	Cohort A3	DOSE ESCALATION
LOXO-RAS-20001	87	Cohort B1 (LY3537982 150 mg BID)	21.6	Cohort B1 (LY3537982 150 mg BID)	21.6	2024-02-14	Progression Free Survival (months)	PFS		4.10678	4.10678	<6 months	1	2023-10-13	0	Progressive disease		Y	Y	N	N	Y	Y	Cohort B1	DOSE EXPANSION
LOXO-RAS-20001	88	Cohort D1 (LY3537982 150 mg BID)	41.6	Cohort D1 (LY3537982 150 mg BID)	41.6	2023-10-16	Progression Free Survival (months)	PFS		4.07392	4.07392	<6 months	1	2023-06-15	1	Subsequent anticancer surgery without documented PD beforehand	Date of last adequate disease assessment prior to subsequent anticancer surgery	Y	Y	N	N	Y	Y	Cohort D1	DOSE EXPANSION
LOXO-RAS-20001	89	Cohort E1 (LY3537982 150 mg BID)	51.6	Cohort E1 (LY3537982 150 mg BID)	51.6	2024-06-05	Progression Free Survival (months)	PFS		4.00821	4.00821	<6 months	1	2024-02-05	0	Progressive disease		Y	Y	N	N	Y	Y	Cohort E1	DOSE EXPANSION
LOXO-RAS-20001	90	Cohort A3 (LY3537982 150 mg BID)	13.6	Cohort A3 (LY3537982 150 mg BID)	13.6	2023-05-30	Progression Free Survival (months)	PFS		3.97536	3.97536	<6 months	1	2023-01-30	0	Death		Y	Y	N	N	Y	Y	Cohort A3	DOSE ESCALATION
LOXO-RAS-20001	91	Cohort E1 (LY3537982 150 mg BID)	51.6	Cohort E1 (LY3537982 150 mg BID)	51.6	2024-03-13	Progression Free Survival (months)	PFS		3.94251	3.94251	<6 months	1	2023-11-15	0	Progressive disease		Y	Y	N	N	Y	Y	Cohort E1	DOSE EXPANSION
LOXO-RAS-20001	92	Cohort B1 (LY3537982 150 mg BID)	21.6	Cohort B1 (LY3537982 150 mg BID)	21.6	2024-05-13	Progression Free Survival (months)	PFS		3.64682	3.64682	<6 months	1	2024-01-24	0	Progressive disease		Y	Y	N	N	Y	Y	Cohort B1	DOSE EXPANSION
LOXO-RAS-20001	93	Cohort A2 (LY3537982 100 mg BID)	12.4	Cohort A2 (LY3537982 100 mg BID)	12.4	2023-03-31	Progression Free Survival (months)	PFS		3.58111	3.58111	<6 months	1	2022-12-13	0	Progressive disease		Y	Y	N	N	Y	Y	Cohort A2	DOSE ESCALATION
LOXO-RAS-20001	94	Cohort E1 (LY3537982 150 mg BID)	51.6	Cohort E1 (LY3537982 150 mg BID)	51.6	2023-06-22	Progression Free Survival (months)	PFS		2.89117	2.89117	<6 months	1	2023-03-27	0	Progressive disease		Y	Y	N	N	Y	Y	Cohort E1	DOSE EXPANSION
LOXO-RAS-20001	95	Cohort A2 (LY3537982 100 mg BID)	12.4	Cohort A2 (LY3537982 100 mg BID)	12.4	2022-03-02	Progression Free Survival (months)	PFS		2.85832	2.85832	<6 months	1	2021-12-06	0	Progressive disease		Y	Y	N	N	Y	Y	Cohort A2	DOSE ESCALATION
LOXO-RAS-20001	96	Cohort A2 (LY3537982 100 mg BID)	12.4	Cohort A2 (LY3537982 100 mg BID)	12.4	2022-04-15	Progression Free Survival (months)	PFS		2.82546	2.82546	<6 months	1	2022-01-20	0	Progressive disease		Y	Y	N	N	Y	Y	Cohort A2	DOSE ESCALATION
LOXO-RAS-20001	97	Cohort B1 (LY3537982 150 mg BID)	21.6	Cohort B1 (LY3537982 150 mg BID)	21.6	2023-10-19	Progression Free Survival (months)	PFS		2.79261	2.79261	<6 months	1	2023-07-27	1	Subsequent anticancer radiation without documented PD beforehand	Date of last adequate disease assessment prior to subsequent anticancer radiation	Y	Y	N	N	Y	Y	Cohort B1	DOSE EXPANSION
LOXO-RAS-20001	98	Cohort A3 (LY3537982 150 mg BID)	13.6	Cohort A3 (LY3537982 150 mg BID)	13.6	2023-01-04	Progression Free Survival (months)	PFS		2.79261	2.79261	<6 months	1	2022-10-12	0	Progressive disease		Y	Y	N	N	Y	Y	Cohort A3	DOSE ESCALATION
LOXO-RAS-20001	99	Cohort A3 (LY3537982 150 mg BID)	13.6	Cohort A3 (LY3537982 150 mg BID)	13.6	2023-01-18	Progression Free Survival (months)	PFS		2.75975	2.75975	<6 months	1	2022-10-27	0	Progressive disease		Y	Y	N	N	Y	Y	Cohort A3	DOSE ESCALATION
LOXO-RAS-20001	100	Cohort A3 (LY3537982 150 mg BID)	13.6	Cohort A3 (LY3537982 150 mg BID)	13.6	2023-05-02	Progression Free Survival (months)	PFS		2.75975	2.75975	<6 months	1	2023-02-08	0	Progressive disease		Y	Y	N	N	Y	Y	Cohort A3	DOSE ESCALATION
LOXO-RAS-20001	101	Cohort E1 (LY3537982 150 mg BID)	51.6	Cohort E1 (LY3537982 150 mg BID)	51.6	2024-05-07	Progression Free Survival (months)	PFS		2.7269	2.7269	<6 months	1	2024-02-15	0	Progressive disease		Y	Y	N	N	Y	Y	Cohort E1	DOSE EXPANSION
LOXO-RAS-20001	102	Cohort B1 (LY3537982 150 mg BID)	21.6	Cohort B1 (LY3537982 150 mg BID)	21.6	2023-10-24	Progression Free Survival (months)	PFS		2.7269	2.7269	<6 months	1	2023-08-03	0	Progressive disease		Y	Y	N	N	Y	Y	Cohort B1	DOSE EXPANSION
LOXO-RAS-20001	103	Cohort A3 (LY3537982 150 mg BID)	13.6	Cohort A3 (LY3537982 150 mg BID)	13.6	2023-04-18	Progression Free Survival (months)	PFS		2.7269	2.7269	<6 months	1	2023-01-26	0	Progressive disease		Y	Y	N	N	Y	Y	Cohort A3	DOSE ESCALATION
LOXO-RAS-20001	104	Cohort E1 (LY3537982 150 mg BID)	51.6	Cohort E1 (LY3537982 150 mg BID)	51.6	2024-06-18	Progression Free Survival (months)	PFS		2.7269	2.7269	<6 months	1	2024-03-28	1	Alive without documented disease progression	Date of last adequate disease assessment on or before data cutoff	Y	Y	N	N	Y	Y	Cohort E1	DOSE EXPANSION
LOXO-RAS-20001	105	Cohort E1 (LY3537982 150 mg BID)	51.6	Cohort E1 (LY3537982 150 mg BID)	51.6	2024-02-12	Progression Free Survival (months)	PFS		2.7269	2.7269	<6 months	1	2023-11-22	0	Progressive disease		Y	Y	N	N	Y	Y	Cohort E1	DOSE EXPANSION
LOXO-RAS-20001	106	Cohort D1 (LY3537982 150 mg BID)	41.6	Cohort D1 (LY3537982 150 mg BID)	41.6	2023-12-15	Progression Free Survival (months)	PFS		2.69405	2.69405	<6 months	1	2023-09-25	0	Progressive disease		Y	Y	N	N	Y	Y	Cohort D1	DOSE EXPANSION
LOXO-RAS-20001	107	Cohort D1 (LY3537982 150 mg BID)	41.6	Cohort D1 (LY3537982 150 mg BID)	41.6	2023-11-10	Progression Free Survival (months)	PFS		2.69405	2.69405	<6 months	1	2023-08-21	0	Progressive disease		Y	Y	N	N	Y	Y	Cohort D1	DOSE EXPANSION
LOXO-RAS-20001	108	Cohort A2 (LY3537982 100 mg BID)	12.4	Cohort A2 (LY3537982 100 mg BID)	12.4	2022-12-16	Progression Free Survival (months)	PFS		2.66119	2.66119	<6 months	1	2022-09-27	0	Progressive disease		Y	Y	N	N	Y	Y	Cohort A2	DOSE ESCALATION
LOXO-RAS-20001	109	Cohort A4 (LY3537982 200 mg BID)	14.8	Cohort A4 (LY3537982 200 mg BID)	14.8	2022-09-16	Progression Free Survival (months)	PFS		2.62834	2.62834	<6 months	1	2022-06-29	0	Progressive disease		Y	Y	N	N	Y	Y	Cohort A4	DOSE ESCALATION
LOXO-RAS-20001	110	Cohort E1 (LY3537982 150 mg BID)	51.6	Cohort E1 (LY3537982 150 mg BID)	51.6	2024-02-22	Progression Free Survival (months)	PFS		2.62834	2.62834	<6 months	1	2023-12-05	1	Discontinued from study without documented PD	Date of last adequate disease assessment on or before data cutoff	Y	Y	N	N	Y	Y	Cohort E1	DOSE EXPANSION
LOXO-RAS-20001	111	Cohort D1 (LY3537982 150 mg BID)	41.6	Cohort D1 (LY3537982 150 mg BID)	41.6	2023-06-02	Progression Free Survival (months)	PFS		2.62834	2.62834	<6 months	1	2023-03-15	0	Progressive disease		Y	Y	N	N	Y	Y	Cohort D1	DOSE EXPANSION
LOXO-RAS-20001	112	Cohort D1 (LY3537982 150 mg BID)	41.6	Cohort D1 (LY3537982 150 mg BID)	41.6	2023-12-01	Progression Free Survival (months)	PFS		2.62834	2.62834	<6 months	1	2023-09-13	1	Subsequent anticancer therapy without documented PD beforehand	Date of last adequate disease assessment prior to subsequent anticancer therapy	Y	Y	N	N	Y	Y	Cohort D1	DOSE EXPANSION
LOXO-RAS-20001	113	Cohort A3 (LY3537982 150 mg BID)	13.6	Cohort A3 (LY3537982 150 mg BID)	13.6	2023-02-15	Progression Free Survival (months)	PFS		2.59548	2.59548	<6 months	1	2022-11-29	0	Progressive disease		Y	Y	N	N	Y	Y	Cohort A3	DOSE ESCALATION
LOXO-RAS-20001	114	Cohort B1 (LY3537982 150 mg BID)	21.6	Cohort B1 (LY3537982 150 mg BID)	21.6	2024-04-03	Progression Free Survival (months)	PFS		2.56263	2.56263	<6 months	1	2024-01-17	0	Progressive disease		Y	Y	N	N	Y	Y	Cohort B1	DOSE EXPANSION
LOXO-RAS-20001	115	Cohort B1 (LY3537982 150 mg BID)	21.6	Cohort B1 (LY3537982 150 mg BID)	21.6	2023-12-08	Progression Free Survival (months)	PFS		2.56263	2.56263	<6 months	1	2023-09-22	0	Progressive disease		Y	Y	N	N	Y	Y	Cohort B1	DOSE EXPANSION
LOXO-RAS-20001	116	Cohort B1 (LY3537982 150 mg BID)	21.6	Cohort B1 (LY3537982 150 mg BID)	21.6	2024-07-02	Progression Free Survival (months)	PFS		2.49692	2.49692	<6 months	1	2024-04-18	1	Alive without documented disease progression	Date of last adequate disease assessment on or before data cutoff	Y	Y	N	N	Y	Y	Cohort B1	DOSE EXPANSION
LOXO-RAS-20001	117	Cohort D1 (LY3537982 150 mg BID)	41.6	Cohort D1 (LY3537982 150 mg BID)	41.6	2023-06-02	Progression Free Survival (months)	PFS		2.39836	2.39836	<6 months	1	2023-03-22	0	Death		Y	Y	N	N	Y	Y	Cohort D1	DOSE EXPANSION
LOXO-RAS-20001	118	Cohort D1 (LY3537982 150 mg BID)	41.6	Cohort D1 (LY3537982 150 mg BID)	41.6	2023-10-30	Progression Free Survival (months)	PFS		2.29979	2.29979	<6 months	1	2023-08-22	0	Death		Y	Y	N	N	Y	Y	Cohort D1	DOSE EXPANSION
LOXO-RAS-20001	119	Cohort A2 (LY3537982 100 mg BID)	12.4	Cohort A2 (LY3537982 100 mg BID)	12.4	2022-06-12	Progression Free Survival (months)	PFS		2.20123	2.20123	<6 months	1	2022-04-07	0	Death		Y	Y	N	N	Y	Y	Cohort A2	DOSE ESCALATION
LOXO-RAS-20001	120	Cohort D1 (LY3537982 150 mg BID)	41.6	Cohort D1 (LY3537982 150 mg BID)	41.6	2023-11-15	Progression Free Survival (months)	PFS		1.577	1.577	<6 months	1	2023-09-29	0	Progressive disease		Y	Y	N	N	Y	Y	Cohort D1	DOSE EXPANSION
LOXO-RAS-20001	121	Cohort A2 (LY3537982 100 mg BID)	12.4	Cohort A2 (LY3537982 100 mg BID)	12.4	2023-02-28	Progression Free Survival (months)	PFS		1.577	1.577	<6 months	1	2023-01-12	0	Progressive disease		Y	Y	N	N	Y	Y	Cohort A2	DOSE ESCALATION
LOXO-RAS-20001	122	Cohort B1 (LY3537982 150 mg BID)	21.6	Cohort B1 (LY3537982 150 mg BID)	21.6	2024-07-05	Progression Free Survival (months)	PFS		1.51129	1.51129	<6 months	1	2024-05-21	1	Alive without documented disease progression	Date of last adequate disease assessment on or before data cutoff	Y	Y	N	N	Y	Y	Cohort B1	DOSE EXPANSION
LOXO-RAS-20001	123	Cohort A3 (LY3537982 150 mg BID)	13.6	Cohort A3 (LY3537982 150 mg BID)	13.6	2023-03-15	Progression Free Survival (months)	PFS		1.44559	1.44559	<6 months	1	2023-01-31	0	Progressive disease		Y	Y	N	N	Y	Y	Cohort A3	DOSE ESCALATION
LOXO-RAS-20001	124	Cohort A3 (LY3537982 150 mg BID)	13.6	Cohort A3 (LY3537982 150 mg BID)	13.6	2023-04-18	Progression Free Survival (months)	PFS		1.41273	1.41273	<6 months	1	2023-03-07	0	Progressive disease		Y	Y	N	N	Y	Y	Cohort A3	DOSE ESCALATION
LOXO-RAS-20001	125	Cohort B1 (LY3537982 150 mg BID)	21.6	Cohort B1 (LY3537982 150 mg BID)	21.6	2024-06-13	Progression Free Survival (months)	PFS		1.41273	1.41273	<6 months	1	2024-05-02	1	Alive without documented disease progression	Date of last adequate disease assessment on or before data cutoff	Y	Y	N	N	Y	Y	Cohort B1	DOSE EXPANSION
LOXO-RAS-20001	126	Cohort D1 (LY3537982 150 mg BID)	41.6	Cohort D1 (LY3537982 150 mg BID)	41.6	2023-10-19	Progression Free Survival (months)	PFS		1.41273	1.41273	<6 months	1	2023-09-07	0	Progressive disease		Y	Y	N	N	Y	Y	Cohort D1	DOSE EXPANSION
LOXO-RAS-20001	127	Cohort E1 (LY3537982 150 mg BID)	51.6	Cohort E1 (LY3537982 150 mg BID)	51.6	2023-11-01	Progression Free Survival (months)	PFS		1.37988	1.37988	<6 months	1	2023-09-21	1	Death or PD after missing two or more consecutively scheduled disease assessments	Date of last adequate disease assessment prior to the first of consecutively missed visits	Y	Y	N	N	Y	Y	Cohort E1	DOSE EXPANSION
LOXO-RAS-20001	128	Cohort A4 (LY3537982 200 mg BID)	14.8	Cohort A4 (LY3537982 200 mg BID)	14.8	2022-08-26	Progression Free Survival (months)	PFS		1.31417	1.31417	<6 months	1	2022-07-18	0	Progressive disease		Y	Y	N	N	Y	Y	Cohort A4	DOSE ESCALATION
LOXO-RAS-20001	129	Cohort A4 (LY3537982 200 mg BID)	14.8	Cohort A4 (LY3537982 200 mg BID)	14.8	2022-06-23	Progression Free Survival (months)	PFS		1.28131	1.28131	<6 months	1	2022-05-16	0	Progressive disease		Y	Y	N	N	Y	Y	Cohort A4	DOSE ESCALATION
LOXO-RAS-20001	130	Cohort A2 (LY3537982 100 mg BID)	12.4	Cohort A2 (LY3537982 100 mg BID)	12.4	2022-03-16	Progression Free Survival (months)	PFS		1.24846	1.24846	<6 months	1	2022-02-07	0	Progressive disease		Y	Y	N	N	Y	Y	Cohort A2	DOSE ESCALATION
LOXO-RAS-20001	131	Cohort B1 (LY3537982 150 mg BID)	21.6	Cohort B1 (LY3537982 150 mg BID)	21.6	2024-06-20	Progression Free Survival (months)	PFS		1.24846	1.24846	<6 months	1	2024-05-14	1	Alive without documented disease progression	Date of last adequate disease assessment on or before data cutoff	Y	Y	N	N	Y	Y	Cohort B1	DOSE EXPANSION
LOXO-RAS-20001	132	Cohort B1 (LY3537982 150 mg BID)	21.6	Cohort B1 (LY3537982 150 mg BID)	21.6	2024-01-04	Progression Free Survival (months)	PFS		1.21561	1.21561	<6 months	1	2023-11-29	1	Discontinued from study without documented PD	Date of last adequate disease assessment on or before data cutoff	Y	Y	N	N	Y	Y	Cohort B1	DOSE EXPANSION
LOXO-RAS-20001	133	Cohort A2 (LY3537982 100 mg BID)	12.4	Cohort A2 (LY3537982 100 mg BID)	12.4	2022-08-10	Progression Free Survival (months)	PFS		1.18275	1.18275	<6 months	1	2022-07-06	1	Discontinued from study without documented PD	Date of last adequate disease assessment on or before data cutoff	Y	Y	N	N	Y	Y	Cohort A2	DOSE ESCALATION
LOXO-RAS-20001	134	Cohort A3 (LY3537982 150 mg BID)	13.6	Cohort A3 (LY3537982 150 mg BID)	13.6	2022-05-05	Progression Free Survival (months)	PFS		1.18275	1.18275	<6 months	1	2022-03-31	0	Progressive disease		Y	Y	N	N	Y	Y	Cohort A3	DOSE ESCALATION
LOXO-RAS-20001	135	Cohort B1 (LY3537982 150 mg BID)	21.6	Cohort B1 (LY3537982 150 mg BID)	21.6	2023-10-05	Progression Free Survival (months)	PFS		1.18275	1.18275	<6 months	1	2023-08-31	0	Progressive disease		Y	Y	N	N	Y	Y	Cohort B1	DOSE EXPANSION
LOXO-RAS-20001	136	Cohort B1 (LY3537982 150 mg BID)	21.6	Cohort B1 (LY3537982 150 mg BID)	21.6	2024-01-01	Progression Free Survival (months)	PFS		1.1499	1.1499	<6 months	1	2023-11-28	0	Death		Y	Y	N	N	Y	Y	Cohort B1	DOSE EXPANSION
LOXO-RAS-20001	137	Cohort A2 (LY3537982 100 mg BID)	12.4	Cohort A2 (LY3537982 100 mg BID)	12.4	2022-09-12	Progression Free Survival (months)	PFS		0.919918	0.919918	<6 months	1	2022-08-16	0	Progressive disease		Y	Y	N	N	Y	Y	Cohort A2	DOSE ESCALATION
LOXO-RAS-20001	138	Cohort A3 (LY3537982 150 mg BID)	13.6	Cohort A3 (LY3537982 150 mg BID)	13.6	2022-03-22	Progression Free Survival (months)	PFS		0.0328542	0.0328542	<6 months	1	2022-03-22	1	Subsequent anticancer radiation without documented PD beforehand	First dose date	Y	Y	N	N	Y	Y	Cohort A3	DOSE ESCALATION

[truncated: 2 more sheets: Supp Fig 4B, Supp Fig5]
